# Supplementary material for: Molecular Characterization and Comparative Genomics of Two Staphylococcus pseudintermedius Strains from Humans in Egypt
Source: Vet Sci. 2026 Apr 27;13(5):424. doi: 10.3390/vetsci13050424 (PMC13211348; doi:10.3390/vetsci13050424)
Supplement: Supplementary file 1 [file vetsci-13-00424-s001.zip]

Archive with 1 entries (1 files):
- vetsci-4199372-Supplementary Table S1.xlsx
