# Supplementary material for: Molecular Characterization and Comparative Genomics of Two Staphylococcus pseudintermedius Strains from Humans in Egypt
Source: Vet Sci. 2026 Apr 27;13(5):424. doi: 10.3390/vetsci13050424 (PMC13211348; doi:10.3390/vetsci13050424)
Supplement: Supplementary file 1 [file vetsci-13-00424-s001.zip › vetsci-4199372-Supplementary Table S1.xlsx]

## Sheet: S1
#Organism group	Strain	Isolate identifiers	Create date	AMR genotypes core	Host	BioProject	Location	Assembly
Staphylococcus pseudintermedius	53_88	53_88,"SRS4334655","Tamu 53_88"	2019-02-27T13:51:09Z		Homo sapiens	PRJNA521119	USA: California	GCA_004307335.1
Staphylococcus pseudintermedius	53_60	53_60,"SRS4334094","Tamu 53_60"	2019-02-27T13:51:19Z	blaI=COMPLETE,blaZ=COMPLETE,fosB=HMM	Homo sapiens	PRJNA521119	USA: Georgia	GCA_004307355.1
Staphylococcus pseudintermedius	53_58	53_58,"SRS4334654","Tamu 53_58"	2019-03-01T21:16:11Z	blaI=COMPLETE,blaPC1=COMPLETE,blaR1=COMPLETE,blaZ=COMPLETE,fosB=HMM,tet(M)=COMPLETE	Homo sapiens	PRJNA521119	USA: Georgia	GCA_004322615.1
Staphylococcus pseudintermedius	53_63	53_63,"SRS4334656","Tamu 53_63"	2019-03-02T21:00:22Z	blaI=COMPLETE,blaPC1=COMPLETE,blaR1=COMPLETE,fosB=HMM	Homo sapiens	PRJNA521119	USA: Georgia	GCA_004322625.1
Staphylococcus pseudintermedius	MAD478	MAD478	2019-06-20T10:38:09Z	aac(6')-Ie/aph(2'')-Ia=COMPLETE,ant(6)-Ia=COMPLETE,aph(3')-IIIa=COMPLETE,blaI=COMPLETE,blaPC1=COMPLETE,blaR1=COMPLETE,dfrG=COMPLETE,erm(B)=COMPLETE,fosB=HMM,grlA_S80I=POINT,gyrA_S84L=POINT,mecA=COMPLETE,mecI=COMPLETE,mecR1=COMPLETE,sat4=COMPLETE	Homo sapiens	PRJNA418768	USA	GCA_006382135.1
Staphylococcus pseudintermedius	MAD428	MAD428	2019-06-20T10:40:32Z	ant(6)-Ia=COMPLETE,aph(3')-IIIa=COMPLETE,blaI=COMPLETE,blaPC1=COMPLETE,blaR1=COMPLETE,erm(B)=COMPLETE,fosB=HMM,mecA=COMPLETE,sat4=COMPLETE	Homo sapiens	PRJNA418768	Ireland	GCA_006382315.1
Staphylococcus pseudintermedius	MAD480	MAD480	2019-06-20T10:42:37Z	aac(6')-Ie/aph(2'')-Ia=COMPLETE,ant(6)-Ia=COMPLETE,aph(3')-IIIa=COMPLETE,blaI=COMPLETE,blaPC1=COMPLETE,blaR1=COMPLETE,dfrG=COMPLETE,erm(B)=COMPLETE,fosB=HMM,grlA_S80I=POINT,gyrA_S84L=POINT,mecA=COMPLETE,mecI=COMPLETE,mecR1=COMPLETE,sat4=COMPLETE	Homo sapiens	PRJNA418768	USA	GCA_006382545.1
Staphylococcus pseudintermedius	MAD429	MAD429	2019-06-24T19:19:06Z	aac(6')-Ie/aph(2'')-Ia=COMPLETE,ant(6)-Ia=COMPLETE,aph(3')-IIIa=COMPLETE,blaI=COMPLETE,blaPC1=COMPLETE,blaR1=COMPLETE,dfrG=COMPLETE,erm(B)=COMPLETE,fosB=HMM,grlA_S80I=POINT,gyrA_S84L=POINT,mecA=COMPLETE,mecI=COMPLETE,mecR1=COMPLETE,sat4=COMPLETE,tet(K)=PARTIAL	Homo sapiens	PRJNA418768	Switzerland	GCA_006406235.1
Staphylococcus pseudintermedius	VB88	VB88	2019-08-05T13:03:05Z	aac(6')-Ie/aph(2'')-Ia=COMPLETE,ant(6)-Ia=COMPLETE,aph(3')-IIIa=COMPLETE,blaI=COMPLETE,blaPC1=COMPLETE,blaR1=COMPLETE,catA=COMPLETE,erm(B)=COMPLETE,fosB=HMM,grlA_S80I=POINT,gyrA_S84L=POINT,mecA=COMPLETE,sat4=COMPLETE,tet(M)=COMPLETE	Homo sapiens	PRJNA475011	Thailand:Bangkok	GCA_007833535.1
Staphylococcus pseudintermedius	VB16	VB16	2019-08-05T13:10:07Z	aac(6')-Ie/aph(2'')-Ia=COMPLETE,ant(6)-Ia=COMPLETE,aph(3')-IIIa=COMPLETE,blaI=COMPLETE,blaPC1=COMPLETE,blaR1=COMPLETE,dfrG=COMPLETE,erm(B)=COMPLETE,fosB=HMM,grlA_S80I=POINT,gyrA_S84L=POINT,mecA=COMPLETE,mecI=COMPLETE,mecR1=COMPLETE,sat4=COMPLETE,tet(M)=COMPLETE	Homo sapiens	PRJNA478500	Thailand:Bangkok	GCA_007833695.1
Staphylococcus pseudintermedius	AP20	AP20	2019-08-05T13:12:05Z	aac(6')-Ie/aph(2'')-Ia=COMPLETE,ant(6)-Ia=COMPLETE,aph(3')-IIIa=COMPLETE,blaI=COMPLETE,blaPC1=COMPLETE,blaR1=COMPLETE,dfrG=COMPLETE,erm(B)=COMPLETE,fosB=HMM,grlA_S80I=POINT,gyrA_S84L=POINT,mecA=COMPLETE,sat4=COMPLETE,tet(M)=COMPLETE	Homo sapiens	PRJNA475016	Thailand:Bangkok	GCA_007833755.1
Staphylococcus pseudintermedius	MRSP8510	MRSP8510	2019-10-20T03:04:53Z	aac(6')-Ie/aph(2'')-Ia=COMPLETE,ant(6)-Ia=COMPLETE,aph(3')-IIIa=COMPLETE,blaI=COMPLETE,blaPC1=COMPLETE,blaR1=COMPLETE,catA=COMPLETE,dfrG=COMPLETE,erm(B)=COMPLETE,fosB=HMM,grlA_S80I=POINT,gyrA_S84L=POINT,mecA=COMPLETE,sat4=COMPLETE	Homo sapiens	PRJNA576441	Argentina: Buenos Aires	GCA_009183675.1
Staphylococcus pseudintermedius	KCTC 43136	KCTC 43136	2019-10-20T13:01:05Z	aac(6')-Ie/aph(2'')-Ia=COMPLETE,blaI=COMPLETE,blaPC1=COMPLETE,blaR1=COMPLETE,dfrG=COMPLETE,fosB=HMM,grlA_D84N=POINT,mecA=COMPLETE,mecI=COMPLETE,mecR1=COMPLETE,tet(M)=COMPLETE	Homo sapiens	PRJNA576583	South Korea: Cheonan	GCA_009184805.1
Staphylococcus pseudintermedius	Q81	Q81	2020-12-16T04:43:31Z	fosB=HMM	Homo sapiens	PRJNA683218	Hungary: Budapest	GCA_016092595.1
Staphylococcus pseudintermedius	MAD487	MAD487	2021-02-03T13:35:31Z	aac(6')-Ie/aph(2'')-Ia=COMPLETE,ant(6)-Ia=COMPLETE,aph(3')-IIIa=COMPLETE,blaI=COMPLETE,blaPC1=COMPLETE,blaR1=MISTRANSLATION,dfrG=COMPLETE,erm(B)=COMPLETE,fosB=HMM,grlA_S80I=POINT,gyrA_S84L=POINT,mecA=COMPLETE,mecI=COMPLETE,mecR1=COMPLETE,sat4=COMPLETE	Homo sapiens	PRJNA418768	USA: Ohio	GCA_016805155.1
Staphylococcus pseudintermedius	MAD486	MAD486	2021-02-03T13:35:37Z	aac(6')-Ie/aph(2'')-Ia=COMPLETE,ant(6)-Ia=COMPLETE,aph(3')-IIIa=COMPLETE,blaI=COMPLETE,blaR1=COMPLETE,blaZ=COMPLETE,dfrG=COMPLETE,erm(B)=COMPLETE,fosB=HMM,grlA_S80I=POINT,gyrA_S84L=POINT,mecA=COMPLETE,mecI=COMPLETE,mecR1=COMPLETE,sat4=COMPLETE	Homo sapiens	PRJNA418768	USA: Ohio	GCA_016805185.1
Staphylococcus pseudintermedius	MAD479	MAD479	2021-02-03T13:35:43Z	aac(6')-Ie/aph(2'')-Ia=COMPLETE,ant(6)-Ia=COMPLETE,aph(3')-IIIa=COMPLETE,blaI=COMPLETE,blaPC1=COMPLETE,blaR1=COMPLETE,dfrG=COMPLETE,erm(B)=COMPLETE,fosB=HMM,grlA_S80I=POINT,gyrA_S84L=POINT,mecA=COMPLETE,mecI=COMPLETE,mecR1=COMPLETE,sat4=COMPLETE	Homo sapiens	PRJNA418768	USA: Ohio	GCA_016805215.1
Staphylococcus pseudintermedius	JH6152	DRS139391,"JH6152"	2021-02-08T22:31:27Z	aac(6')-Ie/aph(2'')-Ia=COMPLETE,ant(6)-Ia=COMPLETE,aph(3')-IIIa=COMPLETE,blaI=COMPLETE,blaPC1=COMPLETE,blaR1=PARTIAL,blaR1=PARTIAL_END_OF_CONTIG,dfrG=COMPLETE,erm(B)=COMPLETE,fosB=HMM,grlA_S80I=POINT,gyrA_S84L=POINT,mecA=COMPLETE,mecI=COMPLETE,mecR1=COMPLETE,sat4=COMPLETE	Homo sapiens	PRJDB9857	Japan:Hiroshima	GCA_017077155.1
Staphylococcus pseudintermedius		AB4007,"ERS13533030"	2022-11-22T15:45:17Z	blaZ=COMPLETE	Homo sapiens	PRJEB56536	Sweden	GCA_026284395.1
Staphylococcus pseudintermedius	AUSMDU00018733	AUSMDU00018733,"SRS15270309"	2022-11-22T15:45:26Z		Homo sapiens	PRJNA856415	Australia: Victoria	GCA_026284255.1
Staphylococcus pseudintermedius	AUSMDU00018732	AUSMDU00018732,"SRS15270308"	2022-11-22T15:45:26Z	blaI=COMPLETE,blaPC1=COMPLETE,blaR1=COMPLETE,blaR1=PARTIAL_END_OF_CONTIG	Homo sapiens	PRJNA856415	Australia: Victoria	GCA_026285165.1
Staphylococcus pseudintermedius		DTU_2020_1000748_1_SI_FRA_VAL_051,"ERS13616856"	2022-11-22T20:43:19Z	blaI=COMPLETE,blaR1=COMPLETE,blaR1=PARTIAL_END_OF_CONTIG,blaZ=COMPLETE,fosB=HMM	Homo sapiens	PRJEB56918	France	GCA_026336115.1
Staphylococcus pseudintermedius		DTU_2020_1002202_1_SI_NZL_DUN_049,"ERS13617389"	2022-11-22T20:44:45Z	blaI=COMPLETE,blaPC1=COMPLETE,blaR1=COMPLETE,blaR1=PARTIAL_END_OF_CONTIG,blaZ=COMPLETE,blaZ=PARTIAL_END_OF_CONTIG,fosB=HMM,mecA=COMPLETE,mecR1=PARTIAL	Homo sapiens	PRJEB56918	New Zealand	GCA_026327615.1
Staphylococcus pseudintermedius	WU3	SRS14130910,"Staphylococcus pseudintermedius_5","WU3"	2023-01-09T20:40:26Z	aac(6')-Ie/aph(2'')-Ia=COMPLETE,blaI=COMPLETE,blaPC1=COMPLETE,blaR1=COMPLETE,fosB=HMM,grlA_S80R=POINT,mecA=COMPLETE,mecR1=PARTIAL	Homo sapiens	PRJNA859931	USA	GCA_027823855.1
Staphylococcus pseudintermedius	WU3	WU3	2023-01-12T21:17:28Z	aac(6')-Ie/aph(2'')-Ia=COMPLETE,blaI=COMPLETE,blaPC1=COMPLETE,blaR1=COMPLETE,fosB=HMM,grlA_S80R=POINT,mecA=COMPLETE,mecR1=PARTIAL	Homo sapiens	PRJNA859931	USA	GCA_027749195.1
Staphylococcus pseudintermedius	WU2	WU2	2023-01-12T21:18:41Z	aac(6')-Ie/aph(2'')-Ia=COMPLETE,ant(6)-Ia=COMPLETE,aph(3')-IIIa=COMPLETE,blaI=COMPLETE,blaPC1=COMPLETE,blaR1=COMPLETE,dfrG=COMPLETE,erm(B)=MISTRANSLATION,fosB=HMM,grlA_S80I=POINT,gyrA_S84L=POINT,mecA=COMPLETE,sat4=COMPLETE,tet(M)=COMPLETE	Homo sapiens	PRJNA859931	USA	GCA_027749395.1
Staphylococcus pseudintermedius	SF_0316	SF_0316,"SRS15982842","WUSp_SIG_SF_0316"	2023-03-10T04:08:42Z		Homo sapiens	PRJNA908872	USA: Brighton, Macoupin County, Illinois	GCA_029103565.1
Staphylococcus pseudintermedius	SF_0301	SF_0301,"SRS15982829","WUSp_SIG_SF_0301"	2023-03-10T04:11:20Z		Homo sapiens	PRJNA908872	USA: House Springs, Jefferson County, Missouri	GCA_029103795.1
Staphylococcus pseudintermedius	SF_0300	SF_0300,"SRS15982827","WUSp_SIG_SF_0300"	2023-03-10T04:11:31Z		Homo sapiens	PRJNA908872	USA: House Springs, Jefferson County, Missouri	GCA_029103785.1
Staphylococcus pseudintermedius	SF_0280	SF_0280,"SRS15982962","WUSp_SIG_SF_0280"	2023-03-10T04:27:35Z	blaI=COMPLETE,blaPC1=COMPLETE,blaR1=COMPLETE	Homo sapiens	PRJNA908872	USA: Alhambra, Madison County, Illinois	GCA_029105605.1
Staphylococcus pseudintermedius	SF_0194	SF_0194,"SRS15983107","WUSp_SIG_SF_0194"	2023-03-10T04:34:51Z		Homo sapiens	PRJNA908872	USA: Pacific, Franklin County, Missouri	GCA_029106355.1
Staphylococcus pseudintermedius	SF_0180	SF_0180,"SRS15983100","WUSp_SIG_SF_0180"	2023-03-10T04:35:15Z		Homo sapiens	PRJNA908872	USA: Alton, Madison County, Illinois	GCA_029106405.1
Staphylococcus pseudintermedius	SF_0179	SF_0179,"SRS15983099","WUSp_SIG_SF_0179"	2023-03-10T04:36:18Z		Homo sapiens	PRJNA908872	USA: Alton, Madison County, Illinois	GCA_029106425.1
Staphylococcus pseudintermedius	SF_0175	SF_0175,"SRS15983094","WUSp_SIG_SF_0175"	2023-03-10T04:36:37Z	blaI=COMPLETE,blaPC1=COMPLETE,blaR1=COMPLETE,tet(M)=COMPLETE	Homo sapiens	PRJNA908872	USA: Columbia, Monroe County, Illinois	GCA_029106465.1
Staphylococcus pseudintermedius	SF_0178	SF_0178,"SRS15983097","WUSp_SIG_SF_0178"	2023-03-10T04:38:07Z	blaI=COMPLETE,blaZ=COMPLETE	Homo sapiens	PRJNA908872	USA: Alton, Madison County, Illinois	GCA_029106685.1
Staphylococcus pseudintermedius	SF_0156	SF_0156,"SRS15982920","WUSp_SIG_SF_0156"	2023-03-10T04:40:04Z	blaI=COMPLETE,blaZ=COMPLETE	Homo sapiens	PRJNA908872	USA: High Ridge, Jefferson County, Missouri	GCA_029106835.1
Staphylococcus pseudintermedius	SF_0158	SF_0158,"SRS15982923","WUSp_SIG_SF_0158"	2023-03-10T04:40:15Z	blaI=COMPLETE,blaZ=COMPLETE	Homo sapiens	PRJNA908872	USA: High Ridge, Jefferson County, Missouri	GCA_029106865.1
Staphylococcus pseudintermedius	SF_0151	SF_0151,"SRS15982915","WUSp_SIG_SF_0151"	2023-03-10T04:40:31Z	grlA_S80I=POINT	Homo sapiens	PRJNA908872	USA: Waterloo, Monroe County, Illinois	GCA_029106945.1
Staphylococcus pseudintermedius	SF_0150	SF_0150,"SRS15982914","WUSp_SIG_SF_0150"	2023-03-10T04:40:32Z	blaI=COMPLETE,blaPC1=COMPLETE,blaR1=COMPLETE	Homo sapiens	PRJNA908872	USA: Waterloo, Monroe County, Illinois	GCA_029106965.1
Staphylococcus pseudintermedius	SF_0123	SF_0123,"SRS15983207","WUSp_SIG_SF_0123"	2023-03-10T04:44:41Z		Homo sapiens	PRJNA908872	USA: High Ridge, Jefferson County, Missouri	GCA_029107425.1
Staphylococcus pseudintermedius	SF_0119	SF_0119,"SRS15983202","WUSp_SIG_SF_0119"	2023-03-10T04:45:16Z		Homo sapiens	PRJNA908872	USA: High Ridge, Jefferson County, Missouri	GCA_029107445.1
Staphylococcus pseudintermedius	SF_0120	SF_0120,"SRS15983203","WUSp_SIG_SF_0120"	2023-03-10T04:45:25Z		Homo sapiens	PRJNA908872	USA: High Ridge, Jefferson County, Missouri	GCA_029107455.1
Staphylococcus pseudintermedius	SF_0121	SF_0121,"SRS15983204","WUSp_SIG_SF_0121"	2023-03-10T04:45:52Z		Homo sapiens	PRJNA908872	USA: High Ridge, Jefferson County, Missouri	GCA_029107525.1
Staphylococcus pseudintermedius	SF_0097	SF_0097,"SRS15983088","WUSp_SIG_SF_0097"	2023-03-10T04:47:56Z	blaI=COMPLETE,blaPC1=COMPLETE,blaR1=COMPLETE	Homo sapiens	PRJNA908872	USA: Saint Louis, St. Louis County, Missouri	GCA_029107745.1
Staphylococcus pseudintermedius	SF_0083	SF_0083,"SRS15983076","WUSp_SIG_SF_0083"	2023-03-10T04:49:38Z		Homo sapiens	PRJNA908872	USA: O Fallon, St. Charles County, Missouri	GCA_029107955.1
Staphylococcus pseudintermedius	SF_0059	SF_0059,"SRS15982904","WUSp_SIG_SF_0059"	2023-03-10T04:52:35Z	blaI=COMPLETE,blaPC1=COMPLETE,blaR1=COMPLETE,mecA=COMPLETE,mecI=PARTIAL,mecR1=COMPLETE	Homo sapiens	PRJNA908872	USA: O Fallon, St. Clair County, Illinois	GCA_029108265.1
Staphylococcus pseudintermedius	SF_0048	SF_0048,"SRS15982894","WUSp_SIG_SF_0048"	2023-03-10T04:54:44Z	blaI=COMPLETE,blaPC1=COMPLETE,blaR1=COMPLETE	Homo sapiens	PRJNA908872	USA: Florissant, St. Louis County, Missouri	GCA_029108445.1
Staphylococcus pseudintermedius	SF_0045	SF_0045,"SRS15982892","WUSp_SIG_SF_0045"	2023-03-10T04:55:14Z	blaI=COMPLETE,blaPC1=COMPLETE,blaR1=COMPLETE	Homo sapiens	PRJNA908872	USA: Grover, St. Louis County, Missouri	GCA_029108515.1
Staphylococcus pseudintermedius	SF_0039	SF_0039,"SRS15982885","WUSp_SIG_SF_0039"	2023-03-10T04:55:42Z		Homo sapiens	PRJNA908872	USA: Saint Louis, St. Louis County, Missouri	GCA_029108615.1
Staphylococcus pseudintermedius	SF_0037	SF_0037,"SRS15982883","WUSp_SIG_SF_0037"	2023-03-10T04:56:08Z	blaI=COMPLETE,blaZ=COMPLETE	Homo sapiens	PRJNA908872	USA: Saint Louis, St. Louis County, Missouri	GCA_029108645.1
Staphylococcus pseudintermedius	SF_0031	SF_0031,"SRS15982814","WUSp_SIG_SF_0031"	2023-03-10T04:57:18Z	blaI=COMPLETE,blaPC1=COMPLETE,blaR1=COMPLETE,tet(M)=COMPLETE	Homo sapiens	PRJNA908872	USA: Glen Carbon, Madison County, Illinois	GCA_029108725.1
Staphylococcus pseudintermedius	SF_0038	SF_0038,"SRS15982882","WUSp_SIG_SF_0038"	2023-03-10T04:57:34Z	blaI=COMPLETE,blaZ=COMPLETE	Homo sapiens	PRJNA908872	USA: Saint Louis, St. Louis County, Missouri	GCA_029108785.1
Staphylococcus pseudintermedius	SF_0021	SF_0021,"SRS15982803","WUSp_SIG_SF_0021"	2023-03-10T04:58:38Z	blaI=COMPLETE,blaPC1=COMPLETE,blaR1=PARTIAL_END_OF_CONTIG,tet(M)=COMPLETE	Homo sapiens	PRJNA908872	USA: Saint Peters, St. Charles County, Missouri	GCA_029108975.1
Staphylococcus pseudintermedius	HI_0188	HI_0188,"SRS15982877","WUSp_SIG_HI_0188"	2023-06-06T05:17:19Z		Homo sapiens	PRJNA908872	not collected	GCA_030170675.1
Staphylococcus pseudintermedius	HI_0185	HI_0185,"SRS15982874","WUSp_SIG_HI_0185"	2023-06-06T05:17:28Z	ant(6)-Ia=COMPLETE,aph(3')-IIIa=COMPLETE,blaI=COMPLETE,blaPC1=COMPLETE,blaR1=COMPLETE,catA=COMPLETE,erm(B)=COMPLETE,sat4=COMPLETE	Homo sapiens	PRJNA908872	not collected	GCA_030170695.1
Staphylococcus pseudintermedius	HI_0187	HI_0187,"SRS15982876","WUSp_SIG_HI_0187"	2023-06-06T05:17:37Z	blaI=COMPLETE,blaPC1=COMPLETE,blaR1=COMPLETE,grlA_S80I=POINT,gyrA_S84L=POINT	Homo sapiens	PRJNA908872	not collected	GCA_030170715.1
Staphylococcus pseudintermedius	HI_0186	HI_0186,"SRS15982875","WUSp_SIG_HI_0186"	2023-06-06T05:17:45Z	aac(6')-Ie/aph(2'')-Ia=COMPLETE,ant(6)-Ia=COMPLETE,aph(3')-IIIa=COMPLETE,blaI=COMPLETE,blaPC1=COMPLETE,blaR1=COMPLETE,dfrG=COMPLETE,erm(B)=COMPLETE,grlA_S80I=POINT,gyrA_S84L=POINT,mecA=COMPLETE,sat4=COMPLETE,tet(K)=COMPLETE,tet(M)=COMPLETE	Homo sapiens	PRJNA908872	not collected	GCA_030170735.1
Staphylococcus pseudintermedius	HI_0182	HI_0182,"SRS15982873","WUSp_SIG_HI_0182"	2023-06-06T05:17:54Z	blaI=COMPLETE,blaPC1=COMPLETE,blaR1=COMPLETE	Homo sapiens	PRJNA908872	not collected	GCA_030170755.1
Staphylococcus pseudintermedius	HI_0179	HI_0179,"SRS15982870","WUSp_SIG_HI_0179"	2023-06-06T05:18:03Z	aac(6')-Ie/aph(2'')-Ia=COMPLETE,ant(6)-Ia=COMPLETE,aph(3')-IIIa=COMPLETE,blaI=COMPLETE,blaPC1=COMPLETE,blaR1=COMPLETE,dfrG=COMPLETE,erm(B)=COMPLETE,grlA_S80I=POINT,gyrA_S84L=POINT,mecA=COMPLETE,sat4=COMPLETE,tet(M)=COMPLETE	Homo sapiens	PRJNA908872	USA: Bloomington, Monroe County, Indiana	GCA_030170785.1
Staphylococcus pseudintermedius	HI_0181	HI_0181,"SRS15982871","WUSp_SIG_HI_0181"	2023-06-06T05:18:12Z	aac(6')-Ie/aph(2'')-Ia=COMPLETE,ant(6)-Ia=COMPLETE,aph(3')-IIIa=COMPLETE,blaI=COMPLETE,blaPC1=COMPLETE,blaR1=COMPLETE,dfrG=COMPLETE,erm(B)=COMPLETE,grlA_S80I=POINT,gyrA_S84L=POINT,mecA=COMPLETE,sat4=COMPLETE,tet(M)=MISTRANSLATION	Homo sapiens	PRJNA908872	USA: Saint Charles, St. Charles County, Missouri	GCA_030170775.1
Staphylococcus pseudintermedius	HI_0177	HI_0177,"SRS15982868","WUSp_SIG_HI_0177"	2023-06-06T05:18:15Z	aac(6')-Ie/aph(2'')-Ia=COMPLETE,ant(6)-Ia=COMPLETE,aph(3')-IIIa=COMPLETE,blaI=COMPLETE,blaPC1=COMPLETE,blaR1=COMPLETE,dfrG=COMPLETE,erm(B)=COMPLETE,grlA_S80I=POINT,gyrA_S84L=POINT,mecA=COMPLETE,sat4=COMPLETE,tet(M)=COMPLETE	Homo sapiens	PRJNA908872	USA: Saint Louis, St. Louis County, Missouri	GCA_030170815.1
Staphylococcus pseudintermedius	HI_0178	HI_0178,"SRS15982869","WUSp_SIG_HI_0178"	2023-06-06T05:18:23Z		Homo sapiens	PRJNA908872	USA: Saint Louis, St. Louis County, Missouri	GCA_030170835.1
Staphylococcus pseudintermedius	HI_0176	HI_0176,"SRS15982867","WUSp_SIG_HI_0176"	2023-06-06T05:18:25Z	ant(9)-Ia=COMPLETE,blaI=COMPLETE,blaPC1=COMPLETE,blaR1=COMPLETE,erm(A)=COMPLETE	Homo sapiens	PRJNA908872	USA: Chesterfield, St. Louis County, Missouri	GCA_030170855.1
Staphylococcus pseudintermedius	HI_0175	HI_0175,"SRS15982866","WUSp_SIG_HI_0175"	2023-06-06T05:18:47Z		Homo sapiens	PRJNA908872	USA: Hazelwood, St. Louis County, Missouri	GCA_030170875.1
Staphylococcus pseudintermedius	HI_0174	HI_0174,"SRS15982865","WUSp_SIG_HI_0174"	2023-06-06T05:18:36Z		Homo sapiens	PRJNA908872	USA: Mexico, Audrain County, Missouri	GCA_030170895.1
Staphylococcus pseudintermedius	HI_0173	HI_0173,"SRS15982864","WUSp_SIG_HI_0173"	2023-06-06T05:18:45Z	blaI=COMPLETE,blaPC1=COMPLETE,blaR1=COMPLETE,mecA=COMPLETE,mecR1=PARTIAL,tet(M)=COMPLETE	Homo sapiens	PRJNA908872	USA: Moscow Mills, Lincoln County, Missouri	GCA_030170915.1
Staphylococcus pseudintermedius	HI_0172	HI_0172,"SRS15982863","WUSp_SIG_HI_0172"	2023-06-06T05:18:57Z	blaI=COMPLETE,blaZ=COMPLETE	Homo sapiens	PRJNA908872	USA: Paducah, McCracken County, Kentucky	GCA_030170935.1
Staphylococcus pseudintermedius	HI_0171	HI_0171,"SRS15982862","WUSp_SIG_HI_0171"	2023-06-06T05:18:56Z		Homo sapiens	PRJNA908872	USA: Saint Louis, St. Louis County, Missouri	GCA_030170955.1
Staphylococcus pseudintermedius	HI_0170	HI_0170,"SRS15982860","WUSp_SIG_HI_0170"	2023-06-06T05:19:20Z	blaI=COMPLETE,blaZ=COMPLETE,grlA_D84G=POINT	Homo sapiens	PRJNA908872	USA: Carbondale, Jackson County, Illinois	GCA_030170975.1
Staphylococcus pseudintermedius	HI_0169	HI_0169,"SRS15982859","WUSp_SIG_HI_0169"	2023-06-06T05:19:07Z	blaI=COMPLETE,blaR1=PARTIAL_END_OF_CONTIG,blaZ=PARTIAL_END_OF_CONTIG,dfrG=COMPLETE,tet(M)=COMPLETE	Homo sapiens	PRJNA908872	USA: Saint Louis, St. Louis County, Missouri	GCA_030170995.1
Staphylococcus pseudintermedius	HI_0166	HI_0166,"SRS15982856","WUSp_SIG_HI_0166"	2023-06-06T05:19:18Z		Homo sapiens	PRJNA908872	USA: Arnold, Jefferson County, Missouri	GCA_030171015.1
Staphylococcus pseudintermedius	HI_0167	HI_0167,"SRS15982857","WUSp_SIG_HI_0167"	2023-06-06T05:19:21Z	blaI=COMPLETE,blaPC1=COMPLETE,blaR1=COMPLETE	Homo sapiens	PRJNA908872	USA: Saint Louis, St. Louis County, Missouri	GCA_030171035.1
Staphylococcus pseudintermedius	HI_0168	HI_0168,"SRS15982858","WUSp_SIG_HI_0168"	2023-06-06T05:19:27Z	blaI=COMPLETE,blaZ=COMPLETE	Homo sapiens	PRJNA908872	USA: Saint Louis, St. Louis County, Missouri	GCA_030171055.1
Staphylococcus pseudintermedius	HI_0164	HI_0164,"SRS15982854","WUSp_SIG_HI_0164"	2023-06-06T05:19:29Z		Homo sapiens	PRJNA908872	USA: O Fallon, St. Clair County, Illinois	GCA_030171075.1
Staphylococcus pseudintermedius	HI_0165	HI_0165,"SRS15982855","WUSp_SIG_HI_0165"	2023-06-06T05:19:30Z		Homo sapiens	PRJNA908872	USA: Saint Louis, St. Louis County, Missouri	GCA_030171095.1
Staphylococcus pseudintermedius	HI_0163	HI_0163,"SRS15982853","WUSp_SIG_HI_0163"	2023-06-06T05:19:36Z		Homo sapiens	PRJNA908872	USA: O Fallon, St. Clair County, Illinois	GCA_030171115.1
Staphylococcus pseudintermedius	HI_0160	HI_0160,"SRS15983193","WUSp_SIG_HI_0160"	2023-06-06T05:20:21Z	blaI=COMPLETE,blaR1=COMPLETE,blaZ=COMPLETE	Homo sapiens	PRJNA908872	USA: Imperial, Jefferson County, Missouri	GCA_030171135.1
Staphylococcus pseudintermedius	HI_0162	HI_0162,"SRS15982852","WUSp_SIG_HI_0162"	2023-06-06T05:20:30Z	blaI=COMPLETE,blaR1=COMPLETE,blaZ=PARTIAL_END_OF_CONTIG,tet(M)=COMPLETE	Homo sapiens	PRJNA908872	USA: Saint Peters, St. Charles County, Missouri	GCA_030171155.1
Staphylococcus pseudintermedius	HI_0161	HI_0161,"SRS15982851","WUSp_SIG_HI_0161"	2023-06-06T05:20:39Z	blaI=COMPLETE,blaR1=PARTIAL_END_OF_CONTIG	Homo sapiens	PRJNA908872	USA: Carrollton, Greene County, Illinois	GCA_030171175.1
Staphylococcus pseudintermedius	HI_0159	HI_0159,"SRS15983192","WUSp_SIG_HI_0159"	2023-06-06T05:20:48Z	blaI=COMPLETE,blaPC1=COMPLETE,blaR1=COMPLETE	Homo sapiens	PRJNA908872	USA: Glen Carbon, Madison County, Illinois	GCA_030171195.1
Staphylococcus pseudintermedius	HI_0158	HI_0158,"SRS15983190","WUSp_SIG_HI_0158"	2023-06-06T05:20:58Z	blaZ=COMPLETE	Homo sapiens	PRJNA908872	USA: Saint Louis, St. Louis County, Missouri	GCA_030171215.1
Staphylococcus pseudintermedius	HI_0156	HI_0156,"SRS15983191","WUSp_SIG_HI_0156"	2023-06-06T05:21:07Z	tet(M)=COMPLETE	Homo sapiens	PRJNA908872	USA: Saint Louis, St. Louis County, Missouri	GCA_030171235.1
Staphylococcus pseudintermedius	HI_0154	HI_0154,"SRS15983188","WUSp_SIG_HI_0154"	2023-06-06T05:21:16Z	aac(6')-Ie/aph(2'')-Ia=COMPLETE,grlA_S80I=POINT,gyrA_S84L=POINT,tet(M)=COMPLETE	Homo sapiens	PRJNA908872	USA: Saint Louis, St. Louis County, Missouri	GCA_030171255.1
Staphylococcus pseudintermedius	HI_0155	HI_0155,"SRS15983189","WUSp_SIG_HI_0155"	2023-06-06T05:21:20Z	blaI=COMPLETE,blaPC1=COMPLETE,blaR1=COMPLETE,tet(M)=COMPLETE	Homo sapiens	PRJNA908872	USA: Radom, Washington County, Illinois	GCA_030171275.1
Staphylococcus pseudintermedius	HI_0152	HI_0152,"SRS15983187","WUSp_SIG_HI_0152"	2023-06-06T05:21:26Z	blaI=COMPLETE,blaPC1=COMPLETE,blaR1=COMPLETE,tet(M)=COMPLETE	Homo sapiens	PRJNA908872	USA: Gerald, Franklin County, Missouri	GCA_030171295.1
Staphylococcus pseudintermedius	HI_0151	HI_0151,"SRS15983186","WUSp_SIG_HI_0151"	2023-06-06T05:21:32Z	blaI=COMPLETE,blaZ=COMPLETE	Homo sapiens	PRJNA908872	USA: Saint Louis, St. Louis County, Missouri	GCA_030171315.1
Staphylococcus pseudintermedius	HI_0149	HI_0149,"SRS15983185","WUSp_SIG_HI_0149"	2023-06-06T05:21:35Z	blaI=COMPLETE,blaZ=COMPLETE,tet(M)=COMPLETE	Homo sapiens	PRJNA908872	USA: Saint Louis, St. Louis County, Missouri	GCA_030171325.1
Staphylococcus pseudintermedius	HI_0147	HI_0147,"SRS15983184","WUSp_SIG_HI_0147"	2023-06-06T02:21:15Z	blaI=COMPLETE,blaZ=COMPLETE	Homo sapiens	PRJNA908872	not collected	GCA_030171355.1
Staphylococcus pseudintermedius	HI_0145	HI_0145,"SRS15983181","WUSp_SIG_HI_0145"	2023-06-06T05:21:41Z		Homo sapiens	PRJNA908872	USA: Saint Louis, St. Louis County, Missouri	GCA_030171375.1
Staphylococcus pseudintermedius	HI_0146	HI_0146,"SRS15983182","WUSp_SIG_HI_0146"	2023-06-06T02:21:33Z	ant(6)-Ia=COMPLETE,aph(3')-IIIa=COMPLETE,blaI=COMPLETE,blaPC1=COMPLETE,blaR1=COMPLETE,catA=COMPLETE,erm(B)=COMPLETE,sat4=COMPLETE	Homo sapiens	PRJNA908872	USA: Saint Charles, St. Charles County, Missouri	GCA_030171395.1
Staphylococcus pseudintermedius	HI_0144	HI_0144,"SRS15983180","WUSp_SIG_HI_0144"	2023-06-06T02:21:43Z		Homo sapiens	PRJNA908872	USA: Freeburg, St. Clair County, Illinois	GCA_030171415.1
Staphylococcus pseudintermedius	HI_0143	HI_0143,"SRS15983179","WUSp_SIG_HI_0143"	2023-06-06T05:22:11Z	blaI=COMPLETE,blaPC1=COMPLETE,blaR1=COMPLETE,grlA_S80I=POINT,gyrA_S84L=POINT	Homo sapiens	PRJNA908872	USA: Mount Carmel, Wabash County, Illinois	GCA_030171435.1
Staphylococcus pseudintermedius	HI_0142	HI_0142,"SRS15983178","WUSp_SIG_HI_0142"	2023-06-06T05:30:10Z		Homo sapiens	PRJNA908872	USA: Maryland Heights, St. Louis County, Missouri	GCA_030171455.1
Staphylococcus pseudintermedius	HI_0140	HI_0140,"SRS15983176","WUSp_SIG_HI_0140"	2023-06-06T05:30:18Z	blaI=COMPLETE,blaPC1=COMPLETE,blaR1=COMPLETE	Homo sapiens	PRJNA908872	USA: Fredericktown, Madison County, Missouri	GCA_030171475.1
Staphylococcus pseudintermedius	HI_0141	HI_0141,"SRS15983177","WUSp_SIG_HI_0141"	2023-06-06T05:30:27Z	blaI=COMPLETE,blaPC1=COMPLETE,blaR1=COMPLETE,tet(M)=COMPLETE	Homo sapiens	PRJNA908872	USA: Pittsfield, Pike County, Illinois	GCA_030171495.1
Staphylococcus pseudintermedius	HI_0139	HI_0139,"SRS15983175","WUSp_SIG_HI_0139"	2023-06-06T05:30:35Z		Homo sapiens	PRJNA908872	USA: East Alton, Madison County, Illinois	GCA_030171515.1
Staphylococcus pseudintermedius	HI_0138	HI_0138,"SRS15983174","WUSp_SIG_HI_0138"	2023-06-06T05:30:44Z		Homo sapiens	PRJNA908872	USA: Florissant, St. Louis County, Missouri	GCA_030171535.1
Staphylococcus pseudintermedius	HI_0137	HI_0137,"SRS15983173","WUSp_SIG_HI_0137"	2023-06-06T02:29:39Z	blaI=COMPLETE,blaPC1=COMPLETE,blaR1=COMPLETE	Homo sapiens	PRJNA908872	USA: Waynesville, Pulaski County, Missouri	GCA_030171555.1
Staphylococcus pseudintermedius	HI_0133	HI_0133,"SRS15983169","WUSp_SIG_HI_0133"	2023-06-06T02:29:46Z	blaI=COMPLETE,blaPC1=COMPLETE,blaR1=COMPLETE	Homo sapiens	PRJNA908872	USA: Maryland Heights, St. Louis County, Missouri	GCA_030171575.1
Staphylococcus pseudintermedius	HI_0134	HI_0134,"SRS15983171","WUSp_SIG_HI_0134"	2023-06-06T02:29:39Z		Homo sapiens	PRJNA908872	USA: Carrollton, Greene County, Illinois	GCA_030171595.1
Staphylococcus pseudintermedius	HI_0135	HI_0135,"SRS15983170","WUSp_SIG_HI_0135"	2023-06-06T05:30:53Z	blaI=COMPLETE,blaPC1=COMPLETE,blaR1=COMPLETE,tet(M)=MISTRANSLATION	Homo sapiens	PRJNA908872	USA: Saint Louis, St. Louis County, Missouri	GCA_030171605.1
Staphylococcus pseudintermedius	HI_0132	HI_0132,"SRS15983168","WUSp_SIG_HI_0132"	2023-06-06T02:29:52Z	blaI=COMPLETE,blaZ=COMPLETE	Homo sapiens	PRJNA908872	USA: Bethalto, Madison County, Illinois	GCA_030171635.1
Staphylococcus pseudintermedius	HI_0131	HI_0131,"SRS15983167","WUSp_SIG_HI_0131"	2023-06-06T05:31:02Z	grlA_D84N=POINT	Homo sapiens	PRJNA908872	USA: Bethalto, Madison County, Illinois	GCA_030171655.1
Staphylococcus pseudintermedius	HI_0130	HI_0130,"SRS15983166","WUSp_SIG_HI_0130"	2023-06-06T02:29:57Z	blaI=COMPLETE,blaPC1=COMPLETE,blaR1=COMPLETE,tet(M)=COMPLETE	Homo sapiens	PRJNA908872	USA: Chesterfield, St. Louis County, Missouri	GCA_030171675.1
Staphylococcus pseudintermedius	HI_0129	HI_0129,"SRS15983165","WUSp_SIG_HI_0129"	2023-06-06T05:31:13Z	blaI=COMPLETE,blaR1=COMPLETE,blaZ=COMPLETE,dfrG=COMPLETE	Homo sapiens	PRJNA908872	USA: Saint Louis, St. Louis County, Missouri	GCA_030171695.1
Staphylococcus pseudintermedius	HI_0128	HI_0128,"SRS15983164","WUSp_SIG_HI_0128"	2023-06-06T02:30:04Z	grlA_D84N=POINT	Homo sapiens	PRJNA908872	USA: Saint Louis, St. Louis County, Missouri	GCA_030171715.1
Staphylococcus pseudintermedius	HI_0127	HI_0127,"SRS15983062","WUSp_SIG_HI_0127"	2023-06-06T02:30:04Z	blaI=COMPLETE,blaR1=COMPLETE,blaZ=COMPLETE	Homo sapiens	PRJNA908872	USA: Caseyville, St. Clair County, Illinois	GCA_030171735.1
Staphylococcus pseudintermedius	HI_0126	HI_0126,"SRS15983061","WUSp_SIG_HI_0126"	2023-06-06T05:31:15Z	blaI=COMPLETE,blaZ=COMPLETE,tet(M)=COMPLETE	Homo sapiens	PRJNA908872	USA: Dahlgren, Hamilton County, Illinois	GCA_030171755.1
Staphylococcus pseudintermedius	HI_0125	HI_0125,"SRS15983059","WUSp_SIG_HI_0125"	2023-06-06T05:31:37Z		Homo sapiens	PRJNA908872	USA: Collinsville, Madison County, Illinois	GCA_030171775.1
Staphylococcus pseudintermedius	HI_0122	HI_0122,"SRS15983057","WUSp_SIG_HI_0122"	2023-06-06T05:31:24Z	aac(6')-Ie/aph(2'')-Ia=COMPLETE,ant(6)-Ia=COMPLETE,aph(3')-IIIa=COMPLETE,blaI=COMPLETE,blaPC1=COMPLETE,blaR1=COMPLETE,dfrG=COMPLETE,erm(B)=COMPLETE,grlA_S80I=POINT,sat4=MISTRANSLATION,tet(M)=COMPLETE	Homo sapiens	PRJNA908872	USA: Chesterfield, St. Louis County, Missouri	GCA_030171795.1
Staphylococcus pseudintermedius	HI_0124	HI_0124,"SRS15983058","WUSp_SIG_HI_0124"	2023-06-06T05:31:31Z	grlA_D84N=POINT	Homo sapiens	PRJNA908872	USA: Saint Louis, St. Louis County, Missouri	GCA_030171815.1
Staphylococcus pseudintermedius	HI_0123	HI_0123,"SRS15983056","WUSp_SIG_HI_0123"	2023-06-06T02:30:12Z	blaI=COMPLETE,blaPC1=COMPLETE,blaR1=COMPLETE,tet(M)=MISTRANSLATION	Homo sapiens	PRJNA908872	USA: Bonne Terre, St. Francois County, Missouri	GCA_030171835.1
Staphylococcus pseudintermedius	HI_0119	HI_0119,"SRS15983055","WUSp_SIG_HI_0119"	2023-06-06T05:31:40Z	tet(M)=COMPLETE	Homo sapiens	PRJNA908872	USA: Saint Louis, St. Louis County, Missouri	GCA_030171855.1
Staphylococcus pseudintermedius	HI_0118	HI_0118,"SRS15983054","WUSp_SIG_HI_0118"	2023-06-06T02:30:15Z	aac(6')-Ie/aph(2'')-Ia=COMPLETE,blaI=COMPLETE,blaPC1=COMPLETE,blaR1=COMPLETE	Homo sapiens	PRJNA908872	USA: Moscow Mills, Lincoln County, Missouri	GCA_030171875.1
Staphylococcus pseudintermedius	HI_0117	HI_0117,"SRS15983053","WUSp_SIG_HI_0117"	2023-06-06T05:31:46Z	blaI=COMPLETE,blaZ=COMPLETE	Homo sapiens	PRJNA908872	USA: Saint Louis, St. Louis County, Missouri	GCA_030171895.1
Staphylococcus pseudintermedius	HI_0115	HI_0115,"SRS15983052","WUSp_SIG_HI_0115"	2023-06-06T05:31:48Z	blaI=COMPLETE,blaPC1=COMPLETE,blaR1=COMPLETE	Homo sapiens	PRJNA908872	USA: Saint Louis, St. Louis County, Missouri	GCA_030171915.1
Staphylococcus pseudintermedius	HI_0116	HI_0116,"SRS15983051","WUSp_SIG_HI_0116"	2023-06-06T05:31:55Z	blaI=COMPLETE,blaZ=COMPLETE	Homo sapiens	PRJNA908872	USA: Dix, Jefferson County, Illinois	GCA_030171935.1
Staphylococcus pseudintermedius	HI_0112	HI_0112,"SRS15983046","WUSp_SIG_HI_0112"	2023-06-06T05:31:57Z	aac(6')-Ie/aph(2'')-Ia=COMPLETE,ant(6)-Ia=COMPLETE,aph(3')-IIIa=COMPLETE,blaI=COMPLETE,blaPC1=COMPLETE,blaR1=COMPLETE,catA=COMPLETE,erm(B)=COMPLETE,mecA=COMPLETE,mecR1=PARTIAL,sat4=COMPLETE,tet(M)=COMPLETE	Homo sapiens	PRJNA908872	USA: Hoffman, Clinton County, Illinois	GCA_030171955.1
Staphylococcus pseudintermedius	HI_0114	HI_0114,"SRS15983050","WUSp_SIG_HI_0114"	2023-06-06T05:32:03Z	blaI=COMPLETE,blaPC1=COMPLETE,blaR1=COMPLETE,dfrG=COMPLETE	Homo sapiens	PRJNA908872	USA: South Roxana, Madison County, Illinois	GCA_030171975.1
Staphylococcus pseudintermedius	HI_0113	HI_0113,"SRS15983047","WUSp_SIG_HI_0113"	2023-06-06T05:32:05Z	aac(6')-Ie/aph(2'')-Ia=COMPLETE,ant(6)-Ia=COMPLETE,aph(3')-IIIa=COMPLETE,blaI=COMPLETE,blaPC1=COMPLETE,blaR1=COMPLETE,catA=COMPLETE,erm(B)=COMPLETE,mecA=COMPLETE,mecR1=PARTIAL,sat4=COMPLETE,tet(M)=COMPLETE	Homo sapiens	PRJNA908872	USA: Park Hills, St. Francois County, Missouri	GCA_030171995.1
Staphylococcus pseudintermedius	HI_0111	HI_0111,"SRS15983044","WUSp_SIG_HI_0111"	2023-06-06T05:32:12Z	blaI=COMPLETE,blaPC1=COMPLETE,blaR1=COMPLETE	Homo sapiens	PRJNA908872	USA: Okawville, Washington County, Illinois	GCA_030172015.1
Staphylococcus pseudintermedius	HI_0110	HI_0110,"SRS15983045","WUSp_SIG_HI_0110"	2023-06-06T05:32:14Z		Homo sapiens	PRJNA908872	USA: Okawville, Washington County, Illinois	GCA_030172035.1
Staphylococcus pseudintermedius	HI_0109	HI_0109,"SRS15983043","WUSp_SIG_HI_0109"	2023-06-06T05:32:15Z		Homo sapiens	PRJNA908872	USA: Florissant, St. Louis County, Missouri	GCA_030172055.1
Staphylococcus pseudintermedius	HI_0108	HI_0108,"SRS15983042","WUSp_SIG_HI_0108"	2023-06-06T05:32:22Z	blaI=COMPLETE,blaPC1=COMPLETE,blaR1=COMPLETE,mecA=COMPLETE,mecR1=PARTIAL,tet(M)=COMPLETE	Homo sapiens	PRJNA908872	USA: Fairview Heights, St. Clair County, Illinois	GCA_030172075.1
Staphylococcus pseudintermedius	HI_0106	HI_0106,"SRS15983041","WUSp_SIG_HI_0106"	2023-06-06T05:32:22Z	dfrG=COMPLETE	Homo sapiens	PRJNA908872	USA: Saint Charles, St. Charles County, Missouri	GCA_030172095.1
Staphylococcus pseudintermedius	HI_0105	HI_0105,"SRS15983040","WUSp_SIG_HI_0105"	2023-06-06T05:32:24Z	aac(6')-Ie/aph(2'')-Ia=COMPLETE,ant(6)-Ia=COMPLETE,aph(3')-IIIa=COMPLETE,blaI=COMPLETE,blaPC1=COMPLETE,blaR1=COMPLETE,dfrG=COMPLETE,erm(B)=COMPLETE,grlA_S80I=POINT,gyrA_S84L=POINT,mecA=COMPLETE,sat4=COMPLETE,tet(M)=COMPLETE	Homo sapiens	PRJNA908872	USA: Belleville, St. Clair County, Illinois	GCA_030172115.1
Staphylococcus pseudintermedius	HI_0104	HI_0104,"SRS15983039","WUSp_SIG_HI_0104"	2023-06-06T05:32:30Z		Homo sapiens	PRJNA908872	USA: Bonne Terre, St. Francois County, Missouri	GCA_030172135.1
Staphylococcus pseudintermedius	HI_0103	HI_0103,"SRS15983038","WUSp_SIG_HI_0103"	2023-06-06T05:32:31Z	blaI=COMPLETE,blaR1=PARTIAL_END_OF_CONTIG,blaZ=PARTIAL_END_OF_CONTIG,dfrG=COMPLETE,tet(M)=COMPLETE	Homo sapiens	PRJNA908872	USA: Godfrey, Madison County, Illinois	GCA_030172155.1
Staphylococcus pseudintermedius	HI_0101	HI_0101,"SRS15983036","WUSp_SIG_HI_0101"	2023-06-06T05:32:33Z		Homo sapiens	PRJNA908872	USA: Farmington, St. Francois County, Missouri	GCA_030172175.1
Staphylococcus pseudintermedius	HI_0098	HI_0098,"SRS15983035","WUSp_SIG_HI_0098"	2023-06-06T05:32:39Z	aac(6')-Ie/aph(2'')-Ia=COMPLETE,ant(6)-Ia=COMPLETE,aph(3')-IIIa=COMPLETE,blaI=COMPLETE,blaPC1=COMPLETE,blaR1=COMPLETE,catA=COMPLETE,erm(B)=COMPLETE,grlA_S80R=POINT,sat4=COMPLETE	Homo sapiens	PRJNA908872	USA: Moro, Madison County, Illinois	GCA_030172195.1
Staphylococcus pseudintermedius	HI_0097	HI_0097,"SRS15983034","WUSp_SIG_HI_0097"	2023-06-06T05:32:40Z	blaI=COMPLETE,blaPC1=COMPLETE,blaR1=COMPLETE,tet(M)=COMPLETE	Homo sapiens	PRJNA908872	USA: Waterloo, Monroe County, Illinois	GCA_030172215.1
Staphylococcus pseudintermedius	HI_0094	HI_0094,"SRS15983032","WUSp_SIG_HI_0094"	2023-06-06T05:32:42Z	blaI=COMPLETE,blaPC1=COMPLETE,blaR1=COMPLETE,tet(M)=COMPLETE	Homo sapiens	PRJNA908872	USA: Rolla, Phelps County, Missouri	GCA_030172235.1
Staphylococcus pseudintermedius	HI_0096	HI_0096,"SRS15983033","WUSp_SIG_HI_0096"	2023-06-06T05:32:47Z	blaI=COMPLETE,blaPC1=COMPLETE,blaR1=COMPLETE	Homo sapiens	PRJNA908872	USA: Alton, Madison County, Illinois	GCA_030172255.1
Staphylococcus pseudintermedius	HI_0093	HI_0093,"SRS15983286","WUSp_SIG_HI_0093"	2023-06-06T05:32:49Z	aac(6')-Ie/aph(2'')-Ia=COMPLETE,ant(6)-Ia=COMPLETE,aph(3')-IIIa=COMPLETE,blaI=COMPLETE,blaPC1=COMPLETE,blaR1=COMPLETE,catA=COMPLETE,erm(B)=COMPLETE,sat4=COMPLETE,tet(M)=COMPLETE	Homo sapiens	PRJNA908872	USA: Bethalto, Madison County, Illinois	GCA_030172275.1
Staphylococcus pseudintermedius	HI_0092	HI_0092,"SRS15983285","WUSp_SIG_HI_0092"	2023-06-06T05:32:51Z		Homo sapiens	PRJNA908872	USA: Bethalto, Madison County, Illinois	GCA_030172295.1
Staphylococcus pseudintermedius	HI_0091	HI_0091,"SRS15983284","WUSp_SIG_HI_0091"	2023-06-06T05:32:56Z	ant(6)-Ia=COMPLETE,aph(3')-IIIa=COMPLETE,blaI=COMPLETE,blaPC1=COMPLETE,blaR1=COMPLETE,erm(B)=COMPLETE,sat4=COMPLETE	Homo sapiens	PRJNA908872	USA: Florissant, St. Louis County, Missouri	GCA_030172315.1
Staphylococcus pseudintermedius	HI_0089	HI_0089,"SRS15983282","WUSp_SIG_HI_0089"	2023-06-06T05:32:57Z		Homo sapiens	PRJNA908872	not collected	GCA_030172335.1
Staphylococcus pseudintermedius	HI_0090	HI_0090,"SRS15983283","WUSp_SIG_HI_0090"	2023-06-06T05:33:00Z	aac(6')-Ie/aph(2'')-Ia=COMPLETE,ant(6)-Ia=COMPLETE,aph(3')-IIIa=COMPLETE,blaI=COMPLETE,blaPC1=COMPLETE,blaR1=COMPLETE,catA=COMPLETE,erm(B)=COMPLETE,grlA_S80I=POINT,gyrA_S84L=POINT,sat4=COMPLETE,tet(K)=COMPLETE,tet(M)=COMPLETE	Homo sapiens	PRJNA908872	USA: Saint Louis, St. Louis County, Missouri	GCA_030172355.1
Staphylococcus pseudintermedius	HI_0088	HI_0088,"SRS15983280","WUSp_SIG_HI_0088"	2023-06-06T05:33:04Z	ant(6)-Ia=COMPLETE,aph(3')-IIIa=COMPLETE,blaI=COMPLETE,blaPC1=COMPLETE,blaR1=COMPLETE,blaZ=COMPLETE,dfrG=COMPLETE,erm(B)=COMPLETE,mecA=COMPLETE,mecR1=PARTIAL,sat4=COMPLETE,tet(M)=COMPLETE	Homo sapiens	PRJNA908872	USA: Saint Louis, St. Louis County, Missouri	GCA_030172375.1
Staphylococcus pseudintermedius	HI_0087	HI_0087,"SRS15983279","WUSp_SIG_HI_0087"	2023-06-06T05:33:06Z	blaI=COMPLETE,blaZ=COMPLETE	Homo sapiens	PRJNA908872	USA: Saint Louis, St. Louis County, Missouri	GCA_030172395.1
Staphylococcus pseudintermedius	HI_0086	HI_0086,"SRS15983278","WUSp_SIG_HI_0086"	2023-06-06T05:33:09Z		Homo sapiens	PRJNA908872	USA: Saint Louis, St. Louis County, Missouri	GCA_030172415.1
Staphylococcus pseudintermedius	HI_0085	HI_0085,"SRS15983277","WUSp_SIG_HI_0085"	2023-06-06T05:33:12Z	aac(6')-Ie/aph(2'')-Ia=COMPLETE,ant(6)-Ia=COMPLETE,aph(3')-IIIa=COMPLETE,blaI=COMPLETE,blaPC1=COMPLETE,blaR1=COMPLETE,dfrG=COMPLETE,erm(B)=COMPLETE,sat4=COMPLETE,tet(M)=COMPLETE	Homo sapiens	PRJNA908872	USA: Saint Charles, St. Charles County, Missouri	GCA_030172435.1
Staphylococcus pseudintermedius	HI_0083	HI_0083,"SRS15983275","WUSp_SIG_HI_0083"	2023-06-06T05:33:13Z	blaI=COMPLETE,blaPC1=COMPLETE,blaR1=COMPLETE	Homo sapiens	PRJNA908872	USA: Herrin, Williamson County, Illinois	GCA_030172455.1
Staphylococcus pseudintermedius	HI_0084	HI_0084,"SRS15983276","WUSp_SIG_HI_0084"	2023-06-06T05:33:15Z	blaI=COMPLETE,blaZ=COMPLETE	Homo sapiens	PRJNA908872	USA: O Fallon, St. Clair County, Illinois	GCA_030172475.1
Staphylococcus pseudintermedius	HI_0082	HI_0082,"SRS15983274","WUSp_SIG_HI_0082"	2023-06-06T05:33:18Z	blaI=COMPLETE,blaR1=COMPLETE,blaZ=COMPLETE	Homo sapiens	PRJNA908872	USA: Staunton, Macoupin County, Illinois	GCA_030172495.1
Staphylococcus pseudintermedius	HI_0081	HI_0081,"SRS15983273","WUSp_SIG_HI_0081"	2023-06-06T05:33:22Z	blaI=COMPLETE,blaZ=COMPLETE	Homo sapiens	PRJNA908872	USA: O Fallon, St. Charles County, Missouri	GCA_030172515.1
Staphylococcus pseudintermedius	HI_0080	HI_0080,"SRS15983272","WUSp_SIG_HI_0080"	2023-06-06T05:33:22Z	blaI=COMPLETE,blaPC1=COMPLETE,blaR1=COMPLETE	Homo sapiens	PRJNA908872	USA: Wood River, Madison County, Illinois	GCA_030172535.1
Staphylococcus pseudintermedius	HI_0079	HI_0079,"SRS15983271","WUSp_SIG_HI_0079"	2023-06-06T05:33:24Z	blaI=COMPLETE,blaPC1=COMPLETE,blaR1=COMPLETE	Homo sapiens	PRJNA908872	USA: Fairview Heights, St. Clair County, Illinois	GCA_030172555.1
Staphylococcus pseudintermedius	HI_0077	HI_0077,"SRS15983268","WUSp_SIG_HI_0077"	2023-06-06T05:33:28Z	blaI=COMPLETE,blaR1=COMPLETE,blaZ=COMPLETE	Homo sapiens	PRJNA908872	USA: Saint Louis, St. Louis County, Missouri	GCA_030172575.1
Staphylococcus pseudintermedius	HI_0078	HI_0078,"SRS15983269","WUSp_SIG_HI_0078"	2023-06-06T05:33:30Z	blaI=COMPLETE,blaR1=COMPLETE,blaZ=COMPLETE	Homo sapiens	PRJNA908872	USA: Saint Louis, St. Louis County, Missouri	GCA_030172595.1
Staphylococcus pseudintermedius	HI_0076	HI_0076,"SRS15983267","WUSp_SIG_HI_0076"	2023-06-06T05:33:31Z	blaI=COMPLETE,blaPC1=COMPLETE,blaR1=COMPLETE	Homo sapiens	PRJNA908872	USA: Saint Louis, St. Louis County, Missouri	GCA_030172615.1
Staphylococcus pseudintermedius	HI_0075	HI_0075,"SRS15983266","WUSp_SIG_HI_0075"	2023-06-06T05:33:36Z	aac(6')-Ie/aph(2'')-Ia=COMPLETE,ant(6)-Ia=COMPLETE,aph(3')-IIIa=COMPLETE,blaI=COMPLETE,blaPC1=COMPLETE,blaR1=COMPLETE,catA=COMPLETE,dfrG=COMPLETE,erm(B)=COMPLETE,grlA_S80I=POINT,gyrA_S84L=POINT,mecA=COMPLETE,sat4=COMPLETE,tet(M)=COMPLETE	Homo sapiens	PRJNA908872	USA: Saint Louis, St. Louis County, Missouri	GCA_030172635.1
Staphylococcus pseudintermedius	HI_0074	HI_0074,"SRS15983265","WUSp_SIG_HI_0074"	2023-06-06T05:33:38Z		Homo sapiens	PRJNA908872	USA: Wentzville, St. Charles County, Missouri	GCA_030172655.1
Staphylococcus pseudintermedius	HI_0073	HI_0073,"SRS15983264","WUSp_SIG_HI_0073"	2023-06-06T05:33:39Z		Homo sapiens	PRJNA908872	USA: Alton, Madison County, Illinois	GCA_030172675.1
Staphylococcus pseudintermedius	HI_0071	HI_0071,"SRS15983263","WUSp_SIG_HI_0071"	2023-06-06T05:33:40Z	blaI=COMPLETE,blaPC1=COMPLETE,blaR1=COMPLETE,dfrG=COMPLETE	Homo sapiens	PRJNA908872	USA: Fenton, St. Louis County, Missouri	GCA_030172695.1
Staphylococcus pseudintermedius	HI_0070	HI_0070,"SRS15983262","WUSp_SIG_HI_0070"	2023-06-06T05:33:44Z	blaI=COMPLETE,blaPC1=COMPLETE,blaR1=COMPLETE	Homo sapiens	PRJNA908872	USA: Park Hills, St. Francois County, Missouri	GCA_030172715.1
Staphylococcus pseudintermedius	HI_0069	HI_0069,"SRS15983261","WUSp_SIG_HI_0069"	2023-06-06T05:33:48Z	aac(6')-Ie/aph(2'')-Ia=COMPLETE,blaI=COMPLETE,blaPC1=COMPLETE,blaR1=COMPLETE,tet(M)=COMPLETE	Homo sapiens	PRJNA908872	USA: Florissant, St. Louis County, Missouri	GCA_030172735.1
Staphylococcus pseudintermedius	HI_0066	HI_0066,"SRS15983260","WUSp_SIG_HI_0066"	2023-06-06T05:33:47Z	blaI=COMPLETE,blaPC1=COMPLETE,blaR1=COMPLETE,blaZ=COMPLETE,tet(M)=COMPLETE	Homo sapiens	PRJNA908872	USA: Annapolis, Iron County, Missouri	GCA_030172755.1
Staphylococcus pseudintermedius	HI_0063	HI_0063,"SRS15983257","WUSp_SIG_HI_0063"	2023-06-06T05:33:51Z	blaI=COMPLETE,blaZ=COMPLETE,tet(M)=COMPLETE	Homo sapiens	PRJNA908872	USA: Tamaroa, Perry County, Illinois	GCA_030172775.1
Staphylococcus pseudintermedius	HI_0065	HI_0065,"SRS15983258","WUSp_SIG_HI_0065"	2023-06-06T05:33:54Z	tet(M)=COMPLETE	Homo sapiens	PRJNA908872	USA: Annapolis, Iron County, Missouri	GCA_030172795.1
Staphylococcus pseudintermedius	HI_0062	HI_0062,"SRS15983256","WUSp_SIG_HI_0062"	2023-06-06T05:33:56Z	aac(6')-Ie/aph(2'')-Ia=COMPLETE,ant(6)-Ia=COMPLETE,aph(3')-IIIa=COMPLETE,blaI=COMPLETE,blaPC1=COMPLETE,blaR1=COMPLETE,catA=COMPLETE,dfrG=COMPLETE,erm(B)=COMPLETE,sat4=COMPLETE,tet(M)=COMPLETE	Homo sapiens	PRJNA908872	USA: Red Bud, Randolph County, Illinois	GCA_030172815.1
Staphylococcus pseudintermedius	HI_0061	HI_0061,"SRS15983254","WUSp_SIG_HI_0061"	2023-06-06T05:33:59Z		Homo sapiens	PRJNA908872	USA: Farmington, St. Francois County, Missouri	GCA_030172835.1
Staphylococcus pseudintermedius	HI_0060	HI_0060,"SRS15983163","WUSp_SIG_HI_0060"	2023-06-06T05:34:02Z	ant(6)-Ia=COMPLETE,aph(3')-IIIa=COMPLETE,blaI=COMPLETE,blaR1=COMPLETE,blaZ=COMPLETE,erm(B)=COMPLETE,sat4=COMPLETE,tet(M)=COMPLETE	Homo sapiens	PRJNA908872	USA: Springfield, Sangamon County, Illinois	GCA_030172855.1
Staphylococcus pseudintermedius	HI_0058	HI_0058,"SRS15983161","WUSp_SIG_HI_0058"	2023-06-06T05:34:03Z	ant(6)-Ia=COMPLETE,aph(3')-IIIa=COMPLETE,blaI=COMPLETE,blaR1=COMPLETE,blaZ=PARTIAL_END_OF_CONTIG,erm(B)=COMPLETE,sat4=COMPLETE	Homo sapiens	PRJNA908872	USA: Springfield, Sangamon County, Illinois	GCA_030172875.1
Staphylococcus pseudintermedius	HI_0059	HI_0059,"SRS15983162","WUSp_SIG_HI_0059"	2023-06-06T05:34:11Z	ant(6)-Ia=COMPLETE,aph(3')-IIIa=COMPLETE,blaI=COMPLETE,blaR1=COMPLETE,blaZ=COMPLETE,erm(B)=COMPLETE,sat4=COMPLETE,tet(M)=COMPLETE	Homo sapiens	PRJNA908872	USA: Springfield, Sangamon County, Illinois	GCA_030172895.1
Staphylococcus pseudintermedius	HI_0056	HI_0056,"SRS15983160","WUSp_SIG_HI_0056"	2023-06-06T05:34:08Z	ant(6)-Ia=COMPLETE,aph(3')-IIIa=COMPLETE,blaI=COMPLETE,blaR1=COMPLETE,blaZ=PARTIAL_END_OF_CONTIG,erm(B)=COMPLETE,sat4=COMPLETE	Homo sapiens	PRJNA908872	USA: South Roxana, Madison County, Illinois	GCA_030172915.1
Staphylococcus pseudintermedius	HI_0055	HI_0055,"SRS15983159","WUSp_SIG_HI_0055"	2023-06-06T05:34:12Z	blaI=COMPLETE,blaPC1=COMPLETE,blaR1=COMPLETE	Homo sapiens	PRJNA908872	USA: Caledonia, Washington County, Missouri	GCA_030172935.1
Staphylococcus pseudintermedius	HI_0054	HI_0054,"SRS15983157","WUSp_SIG_HI_0054"	2023-06-06T05:34:12Z	aac(6')-Ie/aph(2'')-Ia=COMPLETE,ant(6)-Ia=COMPLETE,aph(3')-IIIa=COMPLETE,blaI=COMPLETE,blaPC1=COMPLETE,blaR1=COMPLETE,catA=COMPLETE,erm(B)=COMPLETE,grlA_S80I=POINT,gyrA_S84L=POINT,sat4=COMPLETE,tet(M)=COMPLETE	Homo sapiens	PRJNA908872	USA: Caledonia, Washington County, Missouri	GCA_030172955.1
Staphylococcus pseudintermedius	HI_0053	HI_0053,"SRS15983156","WUSp_SIG_HI_0053"	2023-06-06T05:34:24Z		Homo sapiens	PRJNA908872	USA: Brighton, Macoupin County, Illinois	GCA_030172975.1
Staphylococcus pseudintermedius	HI_0052	HI_0052,"SRS15983155","WUSp_SIG_HI_0052"	2023-06-06T05:34:17Z	blaI=COMPLETE,blaPC1=COMPLETE,blaR1=COMPLETE	Homo sapiens	PRJNA908872	USA: Dorsey, Madison County, Illinois	GCA_030172995.1
Staphylococcus pseudintermedius	HI_0051	HI_0051,"SRS15983154","WUSp_SIG_HI_0051"	2023-06-06T05:34:20Z	ant(6)-Ia=COMPLETE,aph(3')-IIIa=COMPLETE,blaI=COMPLETE,blaPC1=COMPLETE,blaR1=COMPLETE,erm(B)=COMPLETE,sat4=COMPLETE	Homo sapiens	PRJNA908872	USA: Saint Louis, St. Louis County, Missouri	GCA_030173015.1
Staphylococcus pseudintermedius	HI_0042	HI_0042,"SRS15983145","WUSp_SIG_HI_0042"	2023-06-06T05:34:24Z	blaI=COMPLETE,blaPC1=COMPLETE,blaR1=COMPLETE,tet(M)=COMPLETE	Homo sapiens	PRJNA908872	USA: Alton, Madison County, Illinois	GCA_030173035.1
Staphylococcus pseudintermedius	HI_0050	HI_0050,"SRS15983153","WUSp_SIG_HI_0050"	2023-06-06T05:34:21Z	aac(6')-Ie/aph(2'')-Ia=COMPLETE,ant(6)-Ia=COMPLETE,aph(3')-IIIa=COMPLETE,blaI=COMPLETE,blaPC1=COMPLETE,blaR1=COMPLETE,catA=COMPLETE,erm(B)=COMPLETE,grlA_S80I=POINT,gyrA_S84L=POINT,sat4=COMPLETE,tet(M)=COMPLETE	Homo sapiens	PRJNA908872	USA: Bourbon, Crawford County, Missouri	GCA_030173055.1
Staphylococcus pseudintermedius	HI_0040	HI_0040,"SRS15983143","WUSp_SIG_HI_0040"	2023-06-06T05:34:26Z	blaI=COMPLETE,blaR1=COMPLETE,blaZ=COMPLETE,mecA=COMPLETE,tet(M)=COMPLETE	Homo sapiens	PRJNA908872	USA: Collinsville, Madison County, Illinois	GCA_030173075.1
Staphylococcus pseudintermedius	HI_0041	HI_0041,"SRS15983144","WUSp_SIG_HI_0041"	2023-06-06T05:34:32Z	blaI=COMPLETE,blaZ=COMPLETE	Homo sapiens	PRJNA908872	USA: Grafton, Jersey County, Illinois	GCA_030173095.1
Staphylococcus pseudintermedius	HI_0038	HI_0038,"SRS15983141","WUSp_SIG_HI_0038"	2023-06-06T05:34:34Z		Homo sapiens	PRJNA908872	USA: Saint Louis, St. Louis County, Missouri	GCA_030173115.1
Staphylococcus pseudintermedius	HI_0039	HI_0039,"SRS15983142","WUSp_SIG_HI_0039"	2023-06-06T05:34:33Z	aac(6')-Ie/aph(2'')-Ia=COMPLETE,ant(6)-Ia=COMPLETE,aph(3')-IIIa=COMPLETE,blaI=COMPLETE,blaPC1=COMPLETE,blaR1=COMPLETE,dfrG=COMPLETE,erm(B)=COMPLETE,grlA_S80R=POINT,gyrA_E88K=POINT,mecA=COMPLETE,sat4=COMPLETE,tet(M)=COMPLETE	Homo sapiens	PRJNA908872	USA: Saint Louis, St. Louis County, Missouri	GCA_030173125.1
Staphylococcus pseudintermedius	HI_0036	HI_0036,"SRS15983138","WUSp_SIG_HI_0036"	2023-06-06T05:34:34Z		Homo sapiens	PRJNA908872	USA: Freeburg, St. Clair County, Illinois	GCA_030173155.1
Staphylococcus pseudintermedius	HI_0016	HI_0016,"SRS15983016","WUSp_SIG_HI_0016"	2023-06-06T05:34:41Z	ant(6)-Ia=COMPLETE,aph(3')-IIIa=COMPLETE,blaI=COMPLETE,blaPC1=COMPLETE,blaR1=COMPLETE,blaZ=COMPLETE,erm(B)=COMPLETE,sat4=COMPLETE,tet(M)=COMPLETE	Homo sapiens	PRJNA908872	USA: Farmington, St. Francois County, Missouri	GCA_030173175.1
Staphylococcus pseudintermedius	HI_0012	HI_0012,"SRS15983013","WUSp_SIG_HI_0012"	2023-06-06T05:36:17Z	aac(6')-Ie/aph(2'')-Ia=COMPLETE,ant(6)-Ia=COMPLETE,aph(3')-IIIa=COMPLETE,blaI=COMPLETE,blaPC1=COMPLETE,blaR1=COMPLETE,dfrG=COMPLETE,erm(B)=COMPLETE,grlA_S80I=POINT,gyrA_S84L=POINT,mecA=COMPLETE,sat4=COMPLETE,tet(M)=COMPLETE	Homo sapiens	PRJNA908872	USA: Brighton, Macoupin County, Illinois	GCA_030173195.1
Staphylococcus pseudintermedius	HI_0014	HI_0014,"SRS15983015","WUSp_SIG_HI_0014"	2023-06-06T05:36:25Z	aac(6')-Ie/aph(2'')-Ia=COMPLETE,blaI=COMPLETE,blaPC1=COMPLETE,blaR1=COMPLETE,mecA=COMPLETE,tet(M)=COMPLETE	Homo sapiens	PRJNA908872	USA: Alton, Madison County, Illinois	GCA_030173215.1
Staphylococcus pseudintermedius	HI_0013	HI_0013,"SRS15983014","WUSp_SIG_HI_0013"	2023-06-06T05:36:33Z	blaI=COMPLETE,blaPC1=COMPLETE,blaR1=COMPLETE	Homo sapiens	PRJNA908872	USA: Chesterfield, St. Louis County, Missouri	GCA_030173235.1
Staphylococcus pseudintermedius	HI_0037	HI_0037,"SRS15983140","WUSp_SIG_HI_0037"	2023-06-06T05:36:41Z	blaI=COMPLETE,blaPC1=COMPLETE,blaR1=COMPLETE,dfrG=COMPLETE,tet(M)=COMPLETE	Homo sapiens	PRJNA908872	USA: Godfrey, Madison County, Illinois	GCA_030173255.1
Staphylococcus pseudintermedius	HI_0010	HI_0010,"SRS15983011","WUSp_SIG_HI_0010"	2023-06-06T05:36:49Z	ant(6)-Ia=COMPLETE,aph(3')-IIIa=COMPLETE,blaI=COMPLETE,blaPC1=COMPLETE,blaR1=COMPLETE,catA=COMPLETE,erm(B)=COMPLETE,sat4=COMPLETE	Homo sapiens	PRJNA908872	USA: Alton, Madison County, Illinois	GCA_030173275.1
Staphylococcus pseudintermedius	HI_0011	HI_0011,"SRS15983012","WUSp_SIG_HI_0011"	2023-06-06T05:36:59Z	blaI=COMPLETE,blaPC1=COMPLETE,blaR1=COMPLETE,tet(M)=COMPLETE	Homo sapiens	PRJNA908872	USA: Brighton, Macoupin County, Illinois	GCA_030173295.1
Staphylococcus pseudintermedius	HI_0008	HI_0008,"SRS15983009","WUSp_SIG_HI_0008"	2023-06-06T05:37:09Z	ant(6)-Ia=COMPLETE,aph(3')-IIIa=COMPLETE,blaI=COMPLETE,blaR1=COMPLETE,blaZ=COMPLETE,erm(B)=COMPLETE,sat4=COMPLETE,tet(M)=COMPLETE	Homo sapiens	PRJNA908872	USA: Walnut Grove, Greene County, Missouri	GCA_030173315.1
Staphylococcus pseudintermedius	HI_0007	HI_0007,"SRS15983008","WUSp_SIG_HI_0007"	2023-06-06T05:37:17Z	blaI=COMPLETE,blaR1=COMPLETE,blaZ=COMPLETE	Homo sapiens	PRJNA908872	USA: South Roxana, Madison County, Illinois	GCA_030173335.1
Staphylococcus pseudintermedius	HI_0005	HI_0005,"SRS15983006","WUSp_SIG_HI_0005"	2023-06-06T05:37:18Z	aac(6')-Ie/aph(2'')-Ia=COMPLETE,blaI=COMPLETE,blaPC1=COMPLETE,blaR1=COMPLETE,dfrS1=COMPLETE	Homo sapiens	PRJNA908872	USA: Pevely, Jefferson County, Missouri	GCA_030173355.1
Staphylococcus pseudintermedius	HI_0004	HI_0004,"SRS15983005","WUSp_SIG_HI_0004"	2023-06-06T05:37:25Z	blaI=COMPLETE,blaPC1=COMPLETE,blaR1=COMPLETE	Homo sapiens	PRJNA908872	USA: Saint Louis, St. Louis County, Missouri	GCA_030173375.1
Staphylococcus pseudintermedius	HI_0006	HI_0006,"SRS15983007","WUSp_SIG_HI_0006"	2023-06-06T05:37:26Z	aac(6')-Ie/aph(2'')-Ia=COMPLETE,ant(6)-Ia=COMPLETE,aph(3')-IIIa=COMPLETE,blaI=COMPLETE,blaPC1=COMPLETE,blaR1=COMPLETE,catA=COMPLETE,erm(B)=COMPLETE,grlA_S80I=POINT,gyrA_S84L=POINT,mecA=COMPLETE,sat4=COMPLETE,tet(M)=COMPLETE	Homo sapiens	PRJNA908872	USA: Pevely, Jefferson County, Missouri	GCA_030173395.1
Staphylococcus pseudintermedius	HI_0003	HI_0003,"SRS15983004","WUSp_SIG_HI_0003"	2023-06-06T05:37:35Z	aac(6')-Ie/aph(2'')-Ia=COMPLETE,ant(6)-Ia=COMPLETE,aph(3')-IIIa=COMPLETE,blaI=COMPLETE,blaPC1=COMPLETE,blaR1=COMPLETE,dfrG=COMPLETE,erm(B)=COMPLETE,grlA_S80I=POINT,gyrA_S84L=POINT,mecA=COMPLETE,sat4=COMPLETE,tet(M)=COMPLETE	Homo sapiens	PRJNA908872	USA: Saint Louis, St. Louis County, Missouri	GCA_030173415.1
Staphylococcus pseudintermedius	HI_0002	HI_0002,"SRS15983003","WUSp_SIG_HI_0002"	2023-06-06T05:37:34Z	blaI=COMPLETE,blaPC1=COMPLETE,blaR1=COMPLETE	Homo sapiens	PRJNA908872	USA: Glen Carbon, Madison County, Illinois	GCA_030173435.1
Staphylococcus pseudintermedius	HI_0001	HI_0001,"SRS15983002","WUSp_SIG_HI_0001"	2023-06-06T05:37:44Z	blaI=COMPLETE,blaZ=COMPLETE	Homo sapiens	PRJNA908872	USA: Glen Carbon, Madison County, Illinois	GCA_030173475.1
Staphylococcus pseudintermedius	HI_0049	HI_0049,"SRS15983152","WUSp_SIG_HI_0049"	2023-06-06T05:42:17Z	blaI=COMPLETE,blaPC1=COMPLETE,blaR1=COMPLETE	Homo sapiens	PRJNA908872	USA: Jerseyville, Jersey County, Illinois	GCA_030174095.1
Staphylococcus pseudintermedius	HI_0048	HI_0048,"SRS15983151","WUSp_SIG_HI_0048"	2023-06-06T05:42:20Z		Homo sapiens	PRJNA908872	USA: Saint Louis, St. Louis County, Missouri	GCA_030174115.1
Staphylococcus pseudintermedius	HI_0046	HI_0046,"SRS15983150","WUSp_SIG_HI_0046"	2023-06-06T05:42:24Z	ant(6)-Ia=COMPLETE,aph(3')-IIIa=COMPLETE,blaI=COMPLETE,blaPC1=COMPLETE,blaR1=COMPLETE,catA=COMPLETE,erm(B)=COMPLETE,sat4=COMPLETE	Homo sapiens	PRJNA908872	USA: Springfield, Greene County, Missouri	GCA_030174135.1
Staphylococcus pseudintermedius	HI_0045	HI_0045,"SRS15983149","WUSp_SIG_HI_0045"	2023-06-06T05:42:29Z	blaI=PARTIAL_END_OF_CONTIG,blaPC1=COMPLETE,blaR1=PARTIAL_END_OF_CONTIG,blaZ=COMPLETE	Homo sapiens	PRJNA908872	USA: Springfield, Greene County, Missouri	GCA_030174165.1
Staphylococcus pseudintermedius	HI_0044	HI_0044,"SRS15983148","WUSp_SIG_HI_0044"	2023-06-06T05:42:37Z	blaI=COMPLETE,blaZ=COMPLETE	Homo sapiens	PRJNA908872	USA: Tucson, Pima County, Arizona	GCA_030174195.1
Staphylococcus pseudintermedius	HI_0043	HI_0043,"SRS15983147","WUSp_SIG_HI_0043"	2023-06-06T05:42:46Z		Homo sapiens	PRJNA908872	USA: Hillsboro, Jefferson County, Missouri	GCA_030174215.1
Staphylococcus pseudintermedius	HI_0035	HI_0035,"SRS15983139","WUSp_SIG_HI_0035"	2023-06-06T05:43:19Z	aac(6')-Ie/aph(2'')-Ia=COMPLETE,ant(6)-Ia=COMPLETE,aph(3')-IIIa=COMPLETE,blaI=COMPLETE,blaPC1=COMPLETE,blaR1=COMPLETE,dfrG=COMPLETE,erm(B)=COMPLETE,grlA_S80I=POINT,gyrA_S84L=POINT,mecA=COMPLETE,sat4=COMPLETE,tet(M)=COMPLETE	Homo sapiens	PRJNA908872	USA: Saint Louis, St. Louis County, Missouri	GCA_030174235.1
Staphylococcus pseudintermedius	HI_0034	HI_0034,"SRS15983137","WUSp_SIG_HI_0034"	2023-06-06T05:43:28Z	blaI=COMPLETE,blaPC1=COMPLETE,blaR1=COMPLETE	Homo sapiens	PRJNA908872	USA: Florissant, St. Louis County, Missouri	GCA_030174255.1
Staphylococcus pseudintermedius	HI_0032	HI_0032,"SRS15983031","WUSp_SIG_HI_0032"	2023-06-06T05:43:37Z	dfrG=COMPLETE	Homo sapiens	PRJNA908872	USA: Edwardsville, Madison County, Illinois	GCA_030174275.1
Staphylococcus pseudintermedius	HI_0033	HI_0033,"SRS15983136","WUSp_SIG_HI_0033"	2023-06-06T05:45:12Z	blaI=COMPLETE,blaZ=COMPLETE	Homo sapiens	PRJNA908872	USA: Saint Charles, St. Charles County, Missouri	GCA_030174295.1
Staphylococcus pseudintermedius	HI_0031	HI_0031,"SRS15983030","WUSp_SIG_HI_0031"	2023-06-06T05:45:22Z	blaI=COMPLETE,blaPC1=COMPLETE,blaR1=COMPLETE	Homo sapiens	PRJNA908872	USA: Park Hills, St. Francois County, Missouri	GCA_030174315.1
Staphylococcus pseudintermedius	HI_0030	HI_0030,"SRS15983029","WUSp_SIG_HI_0030"	2023-06-06T05:45:32Z	aac(6')-Ie/aph(2'')-Ia=COMPLETE,ant(6)-Ia=COMPLETE,aph(3')-IIIa=COMPLETE,blaI=COMPLETE,blaPC1=COMPLETE,blaR1=COMPLETE,catA=COMPLETE,erm(B)=COMPLETE,grlA_S80I=POINT,gyrA_S84L=POINT,mecA=COMPLETE,sat4=COMPLETE,tet(M)=COMPLETE	Homo sapiens	PRJNA908872	USA: Saint Louis, St. Louis County, Missouri	GCA_030174335.1
Staphylococcus pseudintermedius	HI_0028	HI_0028,"SRS15983028","WUSp_SIG_HI_0028"	2023-06-06T05:45:41Z	aac(6')-Ie/aph(2'')-Ia=COMPLETE,blaI=COMPLETE,blaPC1=COMPLETE,blaR1=COMPLETE	Homo sapiens	PRJNA908872	USA: Fenton, St. Louis County, Missouri	GCA_030174355.1
Staphylococcus pseudintermedius	HI_0027	HI_0027,"SRS15983027","WUSp_SIG_HI_0027"	2023-06-06T05:45:50Z	blaI=COMPLETE,blaPC1=COMPLETE,blaR1=COMPLETE,tet(M)=COMPLETE	Homo sapiens	PRJNA908872	USA: Ironton, Iron County, Missouri	GCA_030174375.1
Staphylococcus pseudintermedius	HI_0026	HI_0026,"SRS15983026","WUSp_SIG_HI_0026"	2023-06-06T05:46:00Z		Homo sapiens	PRJNA908872	USA: Saint Charles, St. Charles County, Missouri	GCA_030174395.1
Staphylococcus pseudintermedius	HI_0025	HI_0025,"SRS15983025","WUSp_SIG_HI_0025"	2023-06-06T05:46:09Z		Homo sapiens	PRJNA908872	USA: Saint Charles, St. Charles County, Missouri	GCA_030174415.1
Staphylococcus pseudintermedius	HI_0023	HI_0023,"SRS15983023","WUSp_SIG_HI_0023"	2023-06-06T05:46:16Z		Homo sapiens	PRJNA908872	USA: Saint Louis, St. Louis County, Missouri	GCA_030174435.1
Staphylococcus pseudintermedius	HI_0024	HI_0024,"SRS15983024","WUSp_SIG_HI_0024"	2023-06-06T05:46:18Z	ant(6)-Ia=COMPLETE,aph(3')-IIIa=COMPLETE,blaI=COMPLETE,blaPC1=COMPLETE,blaR1=COMPLETE,catA=COMPLETE,erm(B)=COMPLETE,grlA_S80I=POINT,gyrA_S84L=POINT,sat4=COMPLETE	Homo sapiens	PRJNA908872	USA: Saint Charles, St. Charles County, Missouri	GCA_030174455.1
Staphylococcus pseudintermedius	HI_0022	HI_0022,"SRS15983022","WUSp_SIG_HI_0022"	2023-06-06T05:47:21Z		Homo sapiens	PRJNA908872	USA: Mineral Point, Washington County, Missouri	GCA_030174475.1
Staphylococcus pseudintermedius	HI_0021	HI_0021,"SRS15983021","WUSp_SIG_HI_0021"	2023-06-06T05:47:29Z		Homo sapiens	PRJNA908872	USA: Vandalia, Fayette County, Illinois	GCA_030174495.1
Staphylococcus pseudintermedius	HI_0020	HI_0020,"SRS15983019","WUSp_SIG_HI_0020"	2023-06-06T05:47:39Z	aac(6')-Ie/aph(2'')-Ia=COMPLETE,blaI=COMPLETE,blaPC1=COMPLETE,blaR1=COMPLETE	Homo sapiens	PRJNA908872	USA: Saint Louis, St. Louis County, Missouri	GCA_030174515.1
Staphylococcus pseudintermedius	HI_0018	HI_0018,"SRS15983018","WUSp_SIG_HI_0018"	2023-06-06T05:47:49Z	aac(6')-Ie/aph(2'')-Ia=COMPLETE,ant(6)-Ia=COMPLETE,aph(3')-IIIa=COMPLETE,blaI=COMPLETE,blaPC1=COMPLETE,blaR1=COMPLETE,catA=COMPLETE,erm(B)=COMPLETE,grlA_S80I=POINT,mecA=COMPLETE,sat4=COMPLETE,tet(M)=COMPLETE	Homo sapiens	PRJNA908872	USA: Godfrey, Madison County, Illinois	GCA_030174535.1
Staphylococcus pseudintermedius	HI_0017	HI_0017,"SRS15983017","WUSp_SIG_HI_0017"	2023-06-06T05:48:29Z	blaI=COMPLETE,blaZ=COMPLETE	Homo sapiens	PRJNA908872	USA: Potosi, Washington County, Missouri	GCA_030174575.1
Staphylococcus pseudintermedius	BPE849	BPE849	2023-06-14T03:05:25Z	ant(6)-Ia=COMPLETE,aph(3')-IIIa=COMPLETE,blaI=COMPLETE,blaPC1=COMPLETE,blaR1=COMPLETE,catA=COMPLETE,erm(B)=COMPLETE,fosB=HMM,sat4=COMPLETE	Homo sapiens	PRJNA970340	USA	GCA_030271435.1
Staphylococcus pseudintermedius	452964	452964,"human"	2023-09-07T23:03:03Z	blaI=COMPLETE,blaPC1=COMPLETE,blaR1=COMPLETE,fosB=HMM,grlA_S80I=POINT,tet(M)=COMPLETE	Homo sapiens	PRJNA888858	Switzerland	GCA_031239735.1
Staphylococcus pseudintermedius	21VMG0271	21VMG0271	2023-09-14T16:09:29Z	aac(6')-Ie/aph(2'')-Ia=COMPLETE,blaI=COMPLETE,blaPC1=COMPLETE,blaR1=COMPLETE,dfrG=COMPLETE,erm(B)=COMPLETE,fosB=HMM,grlA_S80I=POINT,gyrA_S84L=POINT,mecA=COMPLETE,tet(M)=COMPLETE	homosapiens	PRJNA892647	South Africa	GCA_031472615.1
Staphylococcus pseudintermedius	20VMG1536	20VMG1536	2023-09-14T16:42:13Z	aac(6')-Ie/aph(2'')-Ia=COMPLETE,ant(6)-Ia=COMPLETE,aph(3')-IIIa=COMPLETE,blaI=COMPLETE,blaPC1=COMPLETE,blaR1=COMPLETE,catA=PARTIAL,dfrG=COMPLETE,erm(B)=COMPLETE,fosB=HMM,grlA_S80I=POINT,gyrA_S84L=POINT,mecA=COMPLETE,sat4=COMPLETE,tet(K)=COMPLETE,tet(M)=COMPLETE	homosapiens	PRJNA892647	South Africa	GCA_031472835.1
Staphylococcus pseudintermedius	20VMG1528	20VMG1528	2023-09-14T17:01:17Z	aac(6')-Ie/aph(2'')-Ia=COMPLETE,blaI=COMPLETE,blaPC1=COMPLETE,blaR1=COMPLETE,dfrG=COMPLETE,erm(B)=COMPLETE,fosB=HMM,grlA_S80R=POINT,mecA=COMPLETE,mecR1=PARTIAL,tet(M)=COMPLETE	homosapiens	PRJNA892647	South Africa	GCA_031473175.1
Staphylococcus pseudintermedius	21-3929	21-3929	2023-09-14T17:18:50Z	blaI=COMPLETE,blaR1=HMM,blaZ=COMPLETE,fosB=HMM,tet(M)=PARTIAL	homosapiens	PRJNA892647	South Africa	GCA_031473775.1
Staphylococcus pseudintermedius	21-5495	21-5495	2023-09-14T17:38:14Z	aac(6')-Ie/aph(2'')-Ia=COMPLETE,blaI=COMPLETE,blaPC1=COMPLETE,blaR1=COMPLETE,dfrG=COMPLETE,fosB=HMM,grlA_S80I=POINT,mecA=COMPLETE,tet(M)=COMPLETE	homosapiens	PRJNA892647	South Africa	GCA_031474495.1
Staphylococcus pseudintermedius	0536	0536	2023-09-14T18:30:14Z	ant(6)-Ia=COMPLETE,aph(3')-IIIa=COMPLETE,blaI=COMPLETE,blaI=PARTIAL,blaPC1=COMPLETE,blaR1=COMPLETE,blaZ=COMPLETE,catA=COMPLETE,dfrG=COMPLETE,erm(B)=COMPLETE,fosB=HMM,mecA=COMPLETE,mecI=COMPLETE,mecR1=COMPLETE,sat4=COMPLETE,tet(M)=COMPLETE	homosapiens	PRJNA892647	South Africa	GCA_031477395.1
Staphylococcus pseudintermedius	21VMK0532	21VMK0532	2023-09-14T18:46:25Z	aac(6')-Ie/aph(2'')-Ia=COMPLETE,blaI=COMPLETE,blaPC1=COMPLETE,blaR1=COMPLETE,fosB=HMM,grlA_S80I=POINT,gyrA_S84L=POINT,mecA=COMPLETE,tet(M)=COMPLETE	homosapiens	PRJNA892647	South Africa	GCA_031478355.1
Staphylococcus pseudintermedius	0445	0445	2023-09-14T19:03:14Z	blaI=COMPLETE,blaPC1=COMPLETE,blaR1=COMPLETE,fosB=HMM	homosapiens	PRJNA892647	South Africa	GCA_031479215.1
Staphylococcus pseudintermedius	21VMK0323	21VMK0323	2023-09-14T19:19:16Z	aac(6')-Ie/aph(2'')-Ia=COMPLETE,blaI=COMPLETE,blaPC1=COMPLETE,blaR1=COMPLETE,dfrG=COMPLETE,fosB=HMM,grlA_S80I=POINT,mecA=COMPLETE,tet(M)=COMPLETE	homosapiens	PRJNA892647	South Africa	GCA_031479685.1
Staphylococcus pseudintermedius	21VMK0268	21VMK0268	2023-09-14T19:35:22Z	blaI=COMPLETE,blaR1=COMPLETE,blaZ=COMPLETE,fosB=HMM	homosapiens	PRJNA892647	South Africa	GCA_031480435.1
Staphylococcus pseudintermedius	21VMG0811	21VMG0811	2023-09-14T20:07:32Z	aac(6')-Ie/aph(2'')-Ia=COMPLETE,ant(6)-Ia=COMPLETE,aph(3')-IIIa=COMPLETE,blaI=COMPLETE,blaPC1=COMPLETE,blaR1=COMPLETE,catA=COMPLETE,dfrG=COMPLETE,erm(B)=COMPLETE,fosB=HMM,grlA_S80I=POINT,mecA=COMPLETE,sat4=COMPLETE,tet(M)=COMPLETE	homosapiens	PRJNA892647	South Africa	GCA_031481875.1
Staphylococcus pseudintermedius	21-3244	21-3244	2023-09-14T20:25:14Z	blaI=COMPLETE,blaPC1=COMPLETE,blaR1=COMPLETE,fosB=HMM,grlA_S80I=POINT,gyrA_S84A=POINT,mecA=COMPLETE,mecR1=PARTIAL	homosapiens	PRJNA892647	South Africa	GCA_031482595.1
Staphylococcus pseudintermedius	21-3512	21-3512	2023-09-14T20:41:13Z	aac(6')-Ie/aph(2'')-Ia=COMPLETE,ant(6)-Ia=COMPLETE,aph(3')-IIIa=COMPLETE,blaI=COMPLETE,blaPC1=COMPLETE,blaR1=COMPLETE,catA=COMPLETE,dfrG=COMPLETE,erm(B)=COMPLETE,fosB=HMM,grlA_S80I=POINT,gyrA_S84L=POINT,mecA=COMPLETE,sat4=COMPLETE,tet(M)=PARTIAL	homosapiens	PRJNA892647	South Africa	GCA_031483235.1
Staphylococcus pseudintermedius	21-VMG0567	21-VMG0567	2023-09-14T21:13:10Z	aac(6')-Ie/aph(2'')-Ia=COMPLETE,ant(6)-Ia=COMPLETE,aph(3')-IIIa=COMPLETE,blaI=COMPLETE,blaPC1=COMPLETE,blaR1=COMPLETE,catA=COMPLETE,dfrG=COMPLETE,erm(B)=COMPLETE,fosB=HMM,grlA_S80I=POINT,gyrA_S84L=POINT,mecA=COMPLETE,sat4=COMPLETE,tet(M)=PARTIAL	homosapiens	PRJNA892647	South Africa	GCA_031484475.1
Staphylococcus pseudintermedius	21VMG0581	21VMG0581	2023-09-14T21:29:09Z	blaI=COMPLETE,blaPC1=COMPLETE,blaR1=COMPLETE,fosB=HMM	homosapiens	PRJNA892647	South Africa	GCA_031485155.1
Staphylococcus pseudintermedius	21VMG0561	21VMG0561	2023-09-14T21:44:58Z	blaI=COMPLETE,blaPC1=COMPLETE,blaR1=COMPLETE	homosapiens	PRJNA892647	South Africa	GCA_031485855.1
Staphylococcus pseudintermedius	21VMG0402	21VMG0402	2023-09-14T22:01:11Z	fosB=HMM,tet(M)=COMPLETE	homosapiens	PRJNA892647	South Africa	GCA_031486495.1
Staphylococcus pseudintermedius	18-05	18-05	2023-09-25T03:10:31Z	blaI=COMPLETE,blaR1=COMPLETE,blaZ=COMPLETE,fosB=HMM,tet(M)=COMPLETE	Homo sapiens	PRJNA1013763	United Kingdom: Scotland, Glasgow	GCA_031853495.1
Staphylococcus pseudintermedius	17-2370	17-2370	2023-09-25T03:10:39Z	blaI=COMPLETE,blaR1=HMM,blaZ=COMPLETE,fosB=HMM,tet(M)=COMPLETE	Homo sapiens	PRJNA1013763	United Kingdom: Scotland, Glasgow	GCA_031853525.1
Staphylococcus pseudintermedius	17-23	17-23	2023-09-25T03:11:00Z	blaI=COMPLETE,blaR1=HMM,blaZ=COMPLETE,fosB=HMM	Homo sapiens	PRJNA1013763	United Kingdom: Scotland, Glasgow	GCA_031853585.1
Staphylococcus pseudintermedius	17-19	17-19	2023-09-25T03:11:07Z	fosB=HMM	Homo sapiens	PRJNA1013763	United Kingdom: Scotland, Glasgow	GCA_031853595.1
Staphylococcus pseudintermedius	17-18	17-18	2023-09-25T03:11:13Z	blaI=COMPLETE,blaR1=COMPLETE,blaZ=COMPLETE,fosB=HMM	Homo sapiens	PRJNA1013763	United Kingdom: Scotland, Glasgow	GCA_031853625.1
Staphylococcus pseudintermedius	17-16	17-16	2023-09-25T03:12:13Z	fosB=HMM	Homo sapiens	PRJNA1013763	United Kingdom: Scotland, Glasgow	GCA_031853645.1
Staphylococcus pseudintermedius	17-09	17-09	2023-09-25T03:12:19Z	fosB=HMM	Homo sapiens	PRJNA1013763	United Kingdom: Scotland, Glasgow	GCA_031853665.1
Staphylococcus pseudintermedius	17-22	17-22	2023-09-25T03:12:25Z	blaI=COMPLETE,blaR1=COMPLETE,blaZ=COMPLETE,fosB=HMM,tet(M)=COMPLETE	Homo sapiens	PRJNA1013763	United Kingdom: Scotland, Glasgow	GCA_031853685.1
Staphylococcus pseudintermedius	17-03	17-03	2023-09-25T03:12:43Z	fosB=HMM	Homo sapiens	PRJNA1013763	United Kingdom: Scotland, Glasgow	GCA_031853745.1
Staphylococcus pseudintermedius	17-01	17-01	2023-09-25T03:12:49Z	blaI=COMPLETE,blaR1=HMM,blaZ=COMPLETE	Homo sapiens	PRJNA1013763	United Kingdom: Scotland, Dumfries	GCA_031853765.1
Staphylococcus pseudintermedius	17-02	17-02	2023-09-25T03:12:55Z	ant(6)-Ia=COMPLETE,aph(3')-IIIa=COMPLETE,blaI=COMPLETE,blaPC1=COMPLETE,blaR1=COMPLETE,erm(B)=COMPLETE,fosB=HMM,sat4=COMPLETE	Homo sapiens	PRJNA1013763	United Kingdom: Scotland, Glasgow	GCA_031853785.1
Staphylococcus pseudintermedius	16-06	16-06	2023-09-25T03:13:17Z	fosB=HMM	Homo sapiens	PRJNA1013763	United Kingdom: Scotland, Dumfries	GCA_031853885.1
Staphylococcus pseudintermedius	16-01	16-01	2023-09-25T03:13:19Z	ant(6)-Ia=COMPLETE,aph(3')-IIIa=COMPLETE,blaI=COMPLETE,blaZ=PARTIAL_END_OF_CONTIG,catA=COMPLETE,erm(B)=COMPLETE,fosB=HMM,sat4=COMPLETE,tet(M)=COMPLETE	Homo sapiens	PRJNA1013763	United Kingdom: Scotland, Tayside	GCA_031853905.1
Staphylococcus pseudintermedius	2026-11-01	2026-11-01	2023-09-25T03:16:20Z	blaI=COMPLETE,blaR1=PARTIAL_END_OF_CONTIG,blaZ=PARTIAL_END_OF_CONTIG,fosB=HMM	Homo sapiens	PRJNA1013763	United Kingdom: Scotland, Glasgow	GCA_031854055.1
Staphylococcus pseudintermedius	2026-10-08	2026-10-08	2023-09-25T03:16:26Z	ant(6)-Ia=COMPLETE,aph(3')-IIIa=COMPLETE,blaI=COMPLETE,blaR1=COMPLETE,blaZ=COMPLETE,erm(B)=COMPLETE,fosB=HMM,lnu(A)=COMPLETE,sat4=COMPLETE	Homo sapiens	PRJNA1013763	United Kingdom: Scotland, Glasgow	GCA_031854085.1
Staphylococcus pseudintermedius	2026-10-03	2026-10-03	2023-09-25T03:17:15Z	blaI=COMPLETE,blaR1=COMPLETE,blaZ=COMPLETE,fosB=HMM,lnu(A)=PARTIAL_END_OF_CONTIG	Homo sapiens	PRJNA1013763	United Kingdom: Scotland, Fife	GCA_031854125.1
Staphylococcus pseudintermedius	5511-09-01	5511-09-01	2023-09-25T03:17:21Z	blaI=COMPLETE,blaPC1=COMPLETE,blaR1=COMPLETE	Homo sapiens	PRJNA1013763	United Kingdom: Scotland, Tayside	GCA_031854135.1
Staphylococcus pseudintermedius	2026-08-01	2026-08-01	2023-09-25T03:17:39Z	blaI=COMPLETE,blaR1=HMM,blaZ=COMPLETE	Homo sapiens	PRJNA1013763	United Kingdom: Scotland, Tayside	GCA_031854175.1
Staphylococcus pseudintermedius	85T3	85T3	2024-02-06T04:09:35Z	aac(6')-Ie/aph(2'')-Ia=COMPLETE,ant(6)-Ia=COMPLETE,aph(3')-IIIa=COMPLETE,blaI=COMPLETE,blaPC1=COMPLETE,blaR1=COMPLETE,catA=COMPLETE,erm(B)=COMPLETE,fosB=HMM,grlA_S80I=POINT,gyrA_S84L=POINT,mecA=COMPLETE,sat4=COMPLETE	Homo sapiens	PRJNA934922	Brazil: Rio de Janeiro	GCA_036409535.1
Staphylococcus pseudintermedius	27T2.1	27T2.1	2024-02-06T04:10:19Z	blaI=COMPLETE,blaPC1=COMPLETE,blaR1=COMPLETE,fosB=HMM,tet(M)=COMPLETE	Homo sapiens	PRJNA934922	Brazil: Rio de Janeiro	GCA_036409575.1
Staphylococcus pseudintermedius	52TR1	52TR1	2024-02-06T04:10:32Z	fosB=HMM	Homo sapiens	PRJNA934922	Brazil: Rio de Janeiro	GCA_036409585.1
Staphylococcus pseudintermedius	19T1	19T1	2024-02-06T04:10:45Z	fosB=HMM	Homo sapiens	PRJNA934922	Brazil: Rio de Janeiro	GCA_036409655.1
Staphylococcus pseudintermedius	82TR1	82TR1	2024-02-06T04:10:53Z	aac(6')-Ie/aph(2'')-Ia=COMPLETE,blaI=COMPLETE,blaPC1=COMPLETE,blaR1=COMPLETE,dfrG=COMPLETE,fosB=HMM,mecA=COMPLETE	Homo sapiens	PRJNA934922	Brazil: Rio de Janeiro	GCA_036409675.1
Staphylococcus pseudintermedius	52TR3	52TR3	2024-02-06T04:12:23Z	blaI=COMPLETE,blaR1=HMM,blaZ=PARTIAL,fosB=HMM	Homo sapiens	PRJNA934922	Brazil: Rio de Janeiro	GCA_036409815.1
Staphylococcus pseudintermedius	17T1	17T1	2024-02-06T04:13:04Z	blaI=COMPLETE,blaPC1=COMPLETE,blaR1=COMPLETE,dfrG=COMPLETE,fosB=HMM,grlA_S80I=POINT,gyrA_S84L=POINT	Homo sapiens	PRJNA934922	Brazil: Rio de Janeiro	GCA_036409945.1
Staphylococcus pseudintermedius	74	74,"SRS15477238","W1S2HN"	2024-05-07T00:22:21Z	blaI=COMPLETE,blaR1=PARTIAL_END_OF_CONTIG,blaZ=COMPLETE,fosB=HMM,tet(M)=COMPLETE	Homo sapiens	PRJNA892162	Trinidad and Tobago	GCA_045156175.1
Staphylococcus pseudintermedius	71	71,"SRS15477235","W1S1HN"	2024-05-07T00:22:23Z	blaI=COMPLETE,blaPC1=COMPLETE,blaR1=PARTIAL_END_OF_CONTIG,fosB=HMM	Homo sapiens	PRJNA892162	Trinidad and Tobago	GCA_045156115.1
Staphylococcus pseudintermedius	75	75,"SRS15477233","SVM3HH"	2024-05-07T00:22:23Z	blaI=COMPLETE,blaR1=HMM,blaZ=COMPLETE,fosB=HMM,tet(M)=COMPLETE	Homo sapiens	PRJNA892162	Trinidad and Tobago	GCA_045156075.1
Staphylococcus pseudintermedius	66	66,"SRS15477229","SVM35HN"	2024-05-07T00:22:25Z	fosB=HMM	Homo sapiens	PRJNA892162	Trinidad and Tobago	GCA_045156015.1
Staphylococcus pseudintermedius	83	83,"SRS15477223","SVM29HN"	2024-05-07T00:22:28Z	blaI=COMPLETE,blaI=PARTIAL_END_OF_CONTIG,blaPC1=COMPLETE,blaR1=PARTIAL_END_OF_CONTIG,fosB=HMM	Homo sapiens	PRJNA892162	Trinidad and Tobago	GCA_045155875.1
Staphylococcus pseudintermedius	77	77,"SRS15477222","SVM29HH"	2024-05-07T00:22:28Z	blaI=COMPLETE,blaPC1=COMPLETE,blaR1=PARTIAL,blaR1=PARTIAL_END_OF_CONTIG,blaZ=COMPLETE,fosB=HMM	Homo sapiens	PRJNA892162	Trinidad and Tobago	GCA_045155915.1
Staphylococcus pseudintermedius	96	96,"SRS15477218","SVM26HN"	2024-05-07T00:22:30Z	blaI=COMPLETE,blaR1=COMPLETE,blaZ=COMPLETE,dfrG=COMPLETE,fosB=HMM,str=COMPLETE,tet(M)=COMPLETE	Homo sapiens	PRJNA892162	Trinidad and Tobago	GCA_045155795.1
Staphylococcus pseudintermedius	84_4	84_4,"SRS15477217","SVM26HH"	2024-05-07T00:22:30Z	ant(6)-Ia=COMPLETE,aph(3')-IIIa=COMPLETE,erm(B)=COMPLETE,fosB=HMM,grlA_S80I=POINT,sat4=COMPLETE,tet(M)=COMPLETE	Homo sapiens	PRJNA892162	Trinidad and Tobago	GCA_045155815.1
Staphylococcus pseudintermedius	84	84,"SRS15477213","SVM25HM"	2024-05-07T00:22:32Z	blaI=COMPLETE,blaI=PARTIAL_END_OF_CONTIG,blaR1=MISTRANSLATION,blaR1=PARTIAL_END_OF_CONTIG,blaZ=COMPLETE,fosB=HMM	Homo sapiens	PRJNA892162	Trinidad and Tobago	GCA_045155715.1
Staphylococcus pseudintermedius	60	60,"SRS15477212","SVM25HH"	2024-05-07T00:22:32Z	fosB=HMM	Homo sapiens	PRJNA892162	Trinidad and Tobago	GCA_045155635.1
Staphylococcus pseudintermedius	73	73,"C1S3HM","SRS15477209"	2024-05-07T00:22:33Z	fosB=HMM,tet(M)=PARTIAL	Homo sapiens	PRJNA892162	Trinidad and Tobago	GCA_045155615.1
Staphylococcus pseudintermedius	67	67,"SRS15477208","SVM22HH"	2024-05-07T00:22:34Z	aac(6')-Ie/aph(2'')-Ia=COMPLETE,ant(6)-Ia=COMPLETE,aph(3')-IIIa=COMPLETE,blaI=COMPLETE,blaPC1=COMPLETE,blaR1=COMPLETE,blaR1=PARTIAL_END_OF_CONTIG,dfrG=COMPLETE,erm(B)=COMPLETE,fosB=HMM,grlA_S80I=POINT,gyrA_S84L=POINT,mecA=COMPLETE,mecI=COMPLETE,mecR1=COMPLETE,sat4=COMPLETE,tet(K)=COMPLETE,tet(K)=PARTIAL_END_OF_CONTIG	Homo sapiens	PRJNA892162	Trinidad and Tobago	GCA_045155575.1
Staphylococcus pseudintermedius	36	36,"E2S5HH","SRS15477205"	2024-05-07T00:22:35Z	blaI=COMPLETE,blaPC1=COMPLETE,blaR1=PARTIAL_END_OF_CONTIG,blaZ=PARTIAL_END_OF_CONTIG	Homo sapiens	PRJNA892162	Trinidad and Tobago	GCA_045155555.1
Staphylococcus pseudintermedius	82	82,"SRS15477204","W1S5HN"	2024-05-07T00:22:36Z	blaI=COMPLETE,blaPC1=COMPLETE,blaR1=HMM,blaR1=PARTIAL_END_OF_CONTIG,dfrG=COMPLETE	Homo sapiens	PRJNA892162	Trinidad and Tobago	GCA_045155515.1
Staphylococcus pseudintermedius	78	78,"SRS15477200","W1S3HH1"	2024-05-07T00:22:38Z	fosB=HMM	Homo sapiens	PRJNA892162	Trinidad and Tobago	GCA_045155435.1
Staphylococcus pseudintermedius	80	80,"SRS15477197","SVM20HM"	2024-05-07T00:22:39Z	fosB=HMM	Homo sapiens	PRJNA892162	Trinidad and Tobago	GCA_045155395.1
Staphylococcus pseudintermedius	72	72,"SRS15477193","SVM13HH"	2024-05-07T00:22:40Z	blaI=COMPLETE,blaPC1=COMPLETE,blaR1=PARTIAL_END_OF_CONTIG,fosB=HMM,tet(M)=COMPLETE	Homo sapiens	PRJNA892162	Trinidad and Tobago	GCA_045155295.1
Staphylococcus pseudintermedius	78_3	78_3,"SRS15477189","SVM12HH"	2024-05-07T00:22:42Z	blaI=COMPLETE,blaR1=COMPLETE,blaR1=PARTIAL_END_OF_CONTIG,blaZ=COMPLETE,fosB=HMM,tet(M)=COMPLETE	Homo sapiens	PRJNA892162	Trinidad and Tobago	GCA_045155195.1
Staphylococcus pseudintermedius	67	67,"S1S4HM","SRS15477186"	2024-05-07T00:22:42Z	fosB=HMM	Homo sapiens	PRJNA892162	Trinidad and Tobago	GCA_045155175.1
Staphylococcus pseudintermedius	93	93,"N1S9HH","SRS15477182"	2024-05-07T00:22:44Z	blaI=COMPLETE,blaI=PARTIAL_END_OF_CONTIG,blaPC1=COMPLETE,blaR1=COMPLETE,blaZ=COMPLETE,dfrG=COMPLETE,fosB=HMM,tet(M)=COMPLETE	Homo sapiens	PRJNA892162	Trinidad and Tobago	GCA_045155115.1
Staphylococcus pseudintermedius	93	93,"N1S8HM","SRS15477178"	2024-05-07T00:22:46Z	blaI=COMPLETE,blaR1=PARTIAL_END_OF_CONTIG,blaZ=COMPLETE,fosB=HMM	Homo sapiens	PRJNA892162	Trinidad and Tobago	GCA_045155055.1
Staphylococcus pseudintermedius	68	68,"N1S7HH","SRS15477176"	2024-05-07T00:22:47Z	fosB=HMM	Homo sapiens	PRJNA892162	Trinidad and Tobago	GCA_045154955.1
Staphylococcus pseudintermedius	85	85,"N1S6HH1","SRS15477174"	2024-05-07T00:22:48Z	blaI=COMPLETE,blaR1=HMM,blaZ=COMPLETE,fosB=HMM	Homo sapiens	PRJNA892162	Trinidad and Tobago	GCA_045154935.1
Staphylococcus pseudintermedius	90	90,"N1S5HN","SRS15477171"	2024-05-07T00:22:49Z	blaI=COMPLETE,blaPC1=COMPLETE,blaR1=COMPLETE,fosB=HMM	Homo sapiens	PRJNA892162	Trinidad and Tobago	GCA_045154915.1
Staphylococcus pseudintermedius	69	69,"C1S2HH","SRS15477168"	2024-05-07T00:22:52Z	blaI=COMPLETE,blaPC1=COMPLETE,blaR1=COMPLETE,blaR1=PARTIAL_END_OF_CONTIG,dfrG=COMPLETE,fosB=HMM,tet(M)=COMPLETE	Homo sapiens	PRJNA892162	Trinidad and Tobago	GCA_045154835.1
Staphylococcus pseudintermedius	YT8	YT8	2024-10-09T23:08:25Z	aac(6')-Ie/aph(2'')-Ia=COMPLETE,ant(6)-Ia=COMPLETE,aph(3')-IIIa=COMPLETE,blaI=COMPLETE,blaPC1=COMPLETE,blaR1=COMPLETE,catA=COMPLETE,dfrG=COMPLETE,erm(B)=COMPLETE,fosB=HMM,grlA_S80I=POINT,gyrA_S84L=POINT,mecA=COMPLETE,sat4=COMPLETE,tet(M)=COMPLETE	Homo sapiens	PRJDB18218	Japan	GCA_042846825.1
Staphylococcus pseudintermedius	TK1	TK1	2024-10-09T23:37:12Z	aac(6')-Ie/aph(2'')-Ia=COMPLETE,ant(6)-Ia=COMPLETE,aph(3')-IIIa=COMPLETE,blaI=COMPLETE,blaPC1=COMPLETE,blaR1=COMPLETE,catA=COMPLETE,erm(B)=COMPLETE,fosB=HMM,grlA_S80I=POINT,mecA=COMPLETE,sat4=COMPLETE	Homo sapiens	PRJDB18218	Japan	GCA_042849745.1
Staphylococcus pseudintermedius	YT2	YT2	2024-10-09T23:38:15Z	aac(6')-Ie/aph(2'')-Ia=COMPLETE,ant(6)-Ia=COMPLETE,aph(3')-IIIa=COMPLETE,blaI=COMPLETE,blaPC1=COMPLETE,blaR1=COMPLETE,catA=COMPLETE,erm(B)=COMPLETE,fosB=HMM,grlA_S80I=POINT,gyrA_S84L=POINT,mecA=COMPLETE,sat4=COMPLETE,tet(M)=COMPLETE	Homo sapiens	PRJDB18218	Japan	GCA_042850005.1
Staphylococcus pseudintermedius	YT14	YT14	2024-10-09T23:56:12Z	aac(6')-Ie/aph(2'')-Ia=COMPLETE,ant(6)-Ia=COMPLETE,aph(3')-IIIa=COMPLETE,blaI=COMPLETE,blaPC1=COMPLETE,blaR1=COMPLETE,dfrG=COMPLETE,erm(B)=COMPLETE,fosB=HMM,grlA_S80I=POINT,gyrA_S84L=POINT,mecA=COMPLETE,sat4=COMPLETE,tet(M)=COMPLETE	Homo sapiens	PRJDB18218	Japan	GCA_042851645.1
Staphylococcus pseudintermedius	TK3	TK3	2024-10-10T00:06:32Z	aac(6')-Ie/aph(2'')-Ia=COMPLETE,ant(6)-Ia=COMPLETE,aph(3')-IIIa=COMPLETE,blaI=COMPLETE,blaPC1=COMPLETE,blaR1=COMPLETE,catA=COMPLETE,dfrG=COMPLETE,erm(B)=COMPLETE,fosB=HMM,grlA_S80I=POINT,gyrA_S84L=POINT,mecA=COMPLETE,mecI=COMPLETE,mecR1=COMPLETE,sat4=COMPLETE	Homo sapiens	PRJDB18218	Japan	GCA_042852465.1
Staphylococcus pseudintermedius	TK2	TK2	2024-10-10T00:12:35Z	aac(6')-Ie/aph(2'')-Ia=COMPLETE,ant(6)-Ia=COMPLETE,aph(3')-IIIa=COMPLETE,blaI=COMPLETE,blaPC1=COMPLETE,blaR1=COMPLETE,catA=COMPLETE,erm(B)=COMPLETE,fosB=HMM,grlA_S80I=POINT,gyrA_S84L=POINT,mecA=COMPLETE,sat4=COMPLETE,tet(M)=COMPLETE	Homo sapiens	PRJDB18218	Japan	GCA_042853055.1
Staphylococcus pseudintermedius	YT11	YT11	2024-10-10T00:14:17Z	aac(6')-Ie/aph(2'')-Ia=COMPLETE,ant(6)-Ia=COMPLETE,aph(3')-IIIa=COMPLETE,blaI=COMPLETE,blaPC1=COMPLETE,blaR1=COMPLETE,catA=COMPLETE,dfrG=COMPLETE,erm(B)=COMPLETE,fosB=HMM,grlA_S80I=POINT,gyrA_S84L=POINT,mecA=COMPLETE,sat4=COMPLETE,tet(K)=COMPLETE,tet(L)=COMPLETE,tet(M)=COMPLETE	Homo sapiens	PRJDB18218	Japan	GCA_042853095.1
Staphylococcus pseudintermedius		SRS24408206,"UMASH_STPS_4"	2025-03-27T19:55:27Z	blaI=COMPLETE,blaR1=COMPLETE,blaR1=HMM,blaZ=COMPLETE,fosB=HMM,grlA_S80I=POINT,lnu(G)=COMPLETE,tet(M)=COMPLETE	Homo sapiens	PRJNA1237889	USA: Upper Midwest	GCA_049335325.1
Staphylococcus pseudintermedius		SRS24408196,"UMASH_STPS_3"	2025-03-27T19:55:34Z	blaI=COMPLETE,blaR1=HMM,blaZ=COMPLETE,blaZ=PARTIAL_END_OF_CONTIG,fosB=HMM	Homo sapiens	PRJNA1237889	USA: Upper Midwest	GCA_049154385.1
Staphylococcus pseudintermedius		SRS24408185,"UMASH_STPS_2"	2025-03-27T19:55:40Z	aac(6')-Ie/aph(2'')-Ia=COMPLETE,ant(6)-Ia=COMPLETE,aph(3')-IIIa=COMPLETE,blaI=COMPLETE,blaPC1=COMPLETE,blaR1=COMPLETE,dfrG=COMPLETE,erm(B)=COMPLETE,fosB=HMM,grlA_S80R=POINT,sat4=COMPLETE,tet(M)=COMPLETE	Homo sapiens	PRJNA1237889	USA: Upper Midwest	GCA_049155005.1
Staphylococcus pseudintermedius		SRS24408184,"UMASH_STPS_1"	2025-03-27T19:55:40Z	blaI=COMPLETE,blaPC1=COMPLETE,blaR1=COMPLETE,fosB=HMM,tet(M)=COMPLETE	Homo sapiens	PRJNA1237889	USA: Upper Midwest	GCA_049154265.1
Staphylococcus pseudintermedius	HGW2412	HGW2412	2025-05-18T12:35:35Z	ant(6)-Ia=COMPLETE,aph(3')-IIIa=COMPLETE,blaI=COMPLETE,blaR1=COMPLETE,blaZ=PARTIAL,catA=COMPLETE,erm(B)=COMPLETE,fosB=HMM,sat4=COMPLETE	Homo sapiens	PRJNA1260423	Germany: North-East, Greifswald	GCA_050410785.1
Staphylococcus pseudintermedius	EGH1	EGH1,"SRS25641280","Staphylococcus pseudintermedius H1"	2025-07-16T04:06:22Z	ant(6)-Ia=COMPLETE,aph(3')-IIIa=COMPLETE,blaI=COMPLETE,blaPC1=COMPLETE,blaR1=COMPLETE,catA=COMPLETE,erm(B)=COMPLETE,fosB=HMM,fusC=COMPLETE,sat4=COMPLETE,tet(M)=COMPLETE	Homo sapiens	PRJNA1285324	Egypt	GCA_051374085.1
Staphylococcus pseudintermedius	EGH2	EGH2,"SRS25641282","Staphylococcus pseudintermedius H2"	2025-07-16T04:13:29Z	blaI=COMPLETE,blaPC1=COMPLETE,blaR1=COMPLETE,dfrG=COMPLETE,fosB=HMM,fusC=COMPLETE,tet(K)=COMPLETE	Homo sapiens	PRJNA1285324	Egypt	GCA_051374445.1
Staphylococcus pseudintermedius	T020A	SRS22273932,"T020A"	2025-08-19T03:09:10Z	blaI=COMPLETE,blaPC1=COMPLETE,blaR1=COMPLETE,fosB=HMM,tet(M)=COMPLETE	Homo sapiens	PRJNA1135159	Brazil: Uberlandia	GCA_052112425.1
Staphylococcus pseudintermedius	T020C	SRS22273929,"T020C"	2025-08-19T03:10:31Z	blaI=COMPLETE,blaPC1=COMPLETE,blaR1=COMPLETE,fosB=HMM,tet(M)=COMPLETE	Homo sapiens	PRJNA1135159	Brazil: Uberlandia	GCA_052112465.1
Staphylococcus pseudintermedius	T028A_2	SRS22273927,"T028A_2"	2025-08-19T03:11:21Z	dfrG=COMPLETE,fosB=HMM	Homo sapiens	PRJNA1135159	Brazil: Uberlandia	GCA_052112505.1
Staphylococcus pseudintermedius	T022A_2	SRS22273925,"T022A_2"	2025-08-19T03:12:15Z	aac(6')-Ie/aph(2'')-Ia=COMPLETE,blaI=COMPLETE,blaPC1=COMPLETE,blaR1=COMPLETE,dfrG=COMPLETE,fosB=HMM,grlA_S80I=POINT,gyrA_S84L=POINT,tet(M)=COMPLETE	Homo sapiens	PRJNA1135159	Brazil: Uberlandia	GCA_052112545.1
Staphylococcus pseudintermedius	T021B	SRS22273922,"T021B"	2025-08-19T03:13:23Z	blaI=COMPLETE,blaR1=COMPLETE,blaZ=COMPLETE,fosB=HMM,grlA_S80I=POINT,gyrA_S84L=POINT,tet(M)=COMPLETE	Homo sapiens	PRJNA1135159	Brazil: Uberlandia	GCA_052112605.1
Staphylococcus pseudintermedius	T020B	SRS22273921,"T020B"	2025-08-19T03:13:28Z	blaI=COMPLETE,blaPC1=COMPLETE,blaR1=COMPLETE,fosB=HMM,tet(M)=COMPLETE	Homo sapiens	PRJNA1135159	Brazil: Uberlandia	GCA_052112625.1
Staphylococcus pseudintermedius	T022B	SRS22273939,"T022B"	2025-08-19T03:14:18Z	aac(6')-Ie/aph(2'')-Ia=COMPLETE,blaI=COMPLETE,blaPC1=COMPLETE,blaR1=COMPLETE,dfrG=COMPLETE,fosB=HMM,grlA_S80I=POINT,gyrA_S84L=POINT,tet(M)=PARTIAL_END_OF_CONTIG	Homo sapiens	PRJNA1135159	Brazil: Uberlandia	GCA_052112645.1
Staphylococcus pseudintermedius	T019B_1	SRS22273937,"T019B_1"	2025-08-19T03:16:07Z	blaI=COMPLETE,blaPC1=COMPLETE,blaR1=COMPLETE,fosB=HMM,tet(M)=COMPLETE	Homo sapiens	PRJNA1135159	Brazil: Uberlandia	GCA_052112705.1
Staphylococcus pseudintermedius	T04_2	SRS22273935,"T04_2"	2025-08-19T03:16:17Z	blaI=COMPLETE,blaR1=COMPLETE,blaZ=COMPLETE,gyrA_S84L=POINT,tet(M)=COMPLETE	Homo sapiens	PRJNA1135159	Brazil: Uberlandia	GCA_052112745.1
Staphylococcus pseudintermedius	T05	SRS22273934,"T05"	2025-08-19T03:17:22Z	ant(6)-Ia=COMPLETE,aph(3')-IIIa=COMPLETE,blaI=COMPLETE,blaPC1=COMPLETE,blaR1=COMPLETE,dfrG=COMPLETE,erm(B)=COMPLETE,fosB=HMM,sat4=COMPLETE,tet(M)=COMPLETE	Homo sapiens	PRJNA1135159	Brazil: Uberlandia	GCA_052112785.1
Staphylococcus pseudintermedius	T027C_2	SRS22273920,"T027C_2"	2025-08-19T03:18:19Z	blaI=COMPLETE,blaPC1=COMPLETE,blaR1=COMPLETE,blaR1=PARTIAL_END_OF_CONTIG,dfrG=COMPLETE,fosB=HMM,tet(M)=COMPLETE	Homo sapiens	PRJNA1135159	Brazil: Uberlandia	GCA_052112825.1
